# Supplementary material for: Evaluating the Causal Effects of Serum and Cerebrospinal Fluid Metabolites on Cerebral Palsy: A Whole‐Metabolome Mendelian Randomization Study
Source: Brain Behav. 2025 Sep 21;15(9):e70864. doi: 10.1002/brb3.70864 (PMC12451031; doi:10.1002/brb3.70864)
Supplement: Supplementary file 2 — Supplementary Material: brb370864‐sup‐0002‐TableS1‐S11.xlsx [file BRB3-15-e70864-s002.xlsx]

## Sheet: Table S1
Table S1. List of the identification (ID) for each of the serum and CSF metabolites
ID	Serum Metabolites	ID	CSF Metabolites
ebi-a-GCST90199621	Carnitine	ebi-a-GCST90025999	Glucose
ebi-a-GCST90199622	Benzoate	ebi-a-GCST90026000	Creatinine
ebi-a-GCST90199623	Maltotriose	ebi-a-GCST90026001	Urate
ebi-a-GCST90199624	Hippurate	ebi-a-GCST90026002	Bilirubin (z,z)
ebi-a-GCST90199625	Methionine sulfoxide	ebi-a-GCST90026003	Cholesterol
ebi-a-GCST90199626	Xanthurenate	ebi-a-GCST90026004	Lysine
ebi-a-GCST90199627	N-alpha-acetylornithine	ebi-a-GCST90026005	Tyrosine
ebi-a-GCST90199628	3-methylhistidine	ebi-a-GCST90026006	Pyroglutamine
ebi-a-GCST90199629	Glycerophosphorylcholine (GPC)	ebi-a-GCST90026007	Cortisol
ebi-a-GCST90199630	Phenylacetate	ebi-a-GCST90026008	Lactate
ebi-a-GCST90199631	3-methyl-2-oxovalerate	ebi-a-GCST90026009	Sulfate
ebi-a-GCST90199632	Tartarate	ebi-a-GCST90026010	1,5-anhydroglucitol (1,5-ag)
ebi-a-GCST90199633	Suberate (C8-DC)	ebi-a-GCST90026011	Kynurenine
ebi-a-GCST90199634	5-hydroxylysine	ebi-a-GCST90026012	Asparagine
ebi-a-GCST90199635	3-phenylpropionate hydrocinnamate	ebi-a-GCST90026013	Glycine
ebi-a-GCST90199636	Kynurenine	ebi-a-GCST90026014	Proline
ebi-a-GCST90199637	N-acetylglutamate	ebi-a-GCST90026015	Ornithine
ebi-a-GCST90199638	Glycerol 3-phosphate	ebi-a-GCST90026016	Citrulline
ebi-a-GCST90199639	Imidazole lactate	ebi-a-GCST90026017	Acetoacetate
ebi-a-GCST90199640	4-guanidinobutanoate	ebi-a-GCST90026018	Sphingomyelin (d18:1/14:0, d16:1/16:0)
ebi-a-GCST90199641	Glucuronate	ebi-a-GCST90026019	Sphingomyelin (d18:1/18:1, d18:2/18:0)
ebi-a-GCST90199642	Ribitol	ebi-a-GCST90026020	Sphingomyelin (d18:1/20:0, d16:1/22:0)
ebi-a-GCST90199643	Glycodeoxycholate	ebi-a-GCST90026021	Sphingomyelin (d18:1/20:1, d18:2/20:0)
ebi-a-GCST90199644	Theobromine	ebi-a-GCST90026022	Sphingomyelin (d18:1/22:1, d18:2/22:0, d16:1/24:1)
ebi-a-GCST90199645	Quinate	ebi-a-GCST90026023	Sphingomyelin (d18:1/24:1, d18:2/24:0)
ebi-a-GCST90199646	Gentisate	ebi-a-GCST90026024	Sphingomyelin (d18:2/16:0, d18:1/16:1)
ebi-a-GCST90199647	Theophylline	ebi-a-GCST90026025	Sphingomyelin (d18:2/24:1, d18:1/24:2)
ebi-a-GCST90199648	1,5-anhydroglucitol (1,5-ag)	ebi-a-GCST90026026	Allantoin
ebi-a-GCST90199649	1-stearoyl-2-arachidonoyl-GPI (18:0/20:4)	ebi-a-GCST90026027	Alpha-ketoglutarate
ebi-a-GCST90199650	Indolelactate	ebi-a-GCST90026028	Dimethylglycine
ebi-a-GCST90199651	Docosahexaenoate DHA; 22:6n3	ebi-a-GCST90026029	Glucuronate
ebi-a-GCST90199652	1-stearoyl-2-oleoyl-GPS (18:0/18:1)	ebi-a-GCST90026030	Glycerol 3-phosphate
ebi-a-GCST90199653	1-myristoyl-2-palmitoyl-gpc (14:0/16:0)	ebi-a-GCST90026031	Hypoxanthine
ebi-a-GCST90199654	Paraxanthine in elite athletes	ebi-a-GCST90026032	3-indoxyl sulfate
ebi-a-GCST90199655	4-methyl-2-oxopentanoate	ebi-a-GCST90026033	Inosine
ebi-a-GCST90199656	3-indoxyl sulfate	ebi-a-GCST90026034	Malate
ebi-a-GCST90199657	Sphingosine 1-phosphate	ebi-a-GCST90026035	Taurine
ebi-a-GCST90199658	Alpha-hydroxyisocaproate	ebi-a-GCST90026036	Uridine
ebi-a-GCST90199659	1-stearoyl-GPI (18:0)	ebi-a-GCST90026037	Xanthine
ebi-a-GCST90199660	1,2-dipalmitoyl-gpc (16:0/16:0)	ebi-a-GCST90026038	Phosphate
ebi-a-GCST90199661	Maleate	ebi-a-GCST90026039	3-hydroxyisobutyrate
ebi-a-GCST90199662	Isovalerate (i5:0)	ebi-a-GCST90026040	5-oxoproline
ebi-a-GCST90199663	4-acetylphenol sulfate	ebi-a-GCST90026041	P-cresol sulfate
ebi-a-GCST90199664	Phenyllactate (PLA) in elite athletes	ebi-a-GCST90026042	(N(1) + N(8))-acetylspermidine
ebi-a-GCST90199665	N-acetylaspartate (naa)	ebi-a-GCST90026043	1,2-dipalmitoyl-gpc (16:0/16:0)
ebi-a-GCST90199666	Palmitoylcarnitine (Metabolon platform)	ebi-a-GCST90026044	1-(1-enyl-palmitoyl)-2-arachidonoyl-gpc (p-16:0/20:4)
ebi-a-GCST90199667	Erythritol in elite athletes	ebi-a-GCST90026045	1-(1-enyl-palmitoyl)-2-oleoyl-gpc (p-16:0/18:1)
ebi-a-GCST90199668	Hexanoylcarnitine (Biocrates platform)	ebi-a-GCST90026046	1-arachidonoyl-gpc (20:4n6)
ebi-a-GCST90199669	Acetylcarnitine (Biocrates platform)	ebi-a-GCST90026047	1-linoleoyl-gpc (18:2)
ebi-a-GCST90199670	Iminodiacetate (IDA)	ebi-a-GCST90026048	1-methylhistidine
ebi-a-GCST90199671	Cysteine s-sulfate	ebi-a-GCST90026049	1-methylnicotinamide
ebi-a-GCST90199672	Oxalate (ethanedioate)	ebi-a-GCST90026050	1-myristoyl-2-palmitoyl-gpc (14:0/16:0)
ebi-a-GCST90199673	DHEAS	ebi-a-GCST90026051	1-oleoyl-GPC (18:1)
ebi-a-GCST90199674	3-hydroxymyristate	ebi-a-GCST90026052	1-palmitoyl-2-arachidonoyl-gpc (16:0/20:4n6)
ebi-a-GCST90199675	Homoarginine	ebi-a-GCST90026053	1-palmitoyl-2-docosahexaenoyl-gpc (16:0/22:6)
ebi-a-GCST90199676	1-oleoylglycerol (18:1)	ebi-a-GCST90026054	1-palmitoyl-2-linoleoyl-gpc (16:0/18:2)
ebi-a-GCST90199677	3-methyl-2-oxobutyrate	ebi-a-GCST90026055	1-palmitoyl-2-oleoyl-gpc (16:0/18:1)
ebi-a-GCST90199678	Tartronate (hydroxymalonate)	ebi-a-GCST90026056	1-palmitoyl-2-palmitoleoyl-gpc (16:0/16:1)
ebi-a-GCST90199679	2,3-dihydroxypyridine	ebi-a-GCST90026057	1-palmitoyl-2-stearoyl-gpc (16:0/18:0)
ebi-a-GCST90199680	3-hydroxyoctanoate	ebi-a-GCST90026058	1-palmitoyl-2-stearoyl-gpc (16:0/18:0)
ebi-a-GCST90199681	2-hydroxyoctanoate	ebi-a-GCST90026059	1-ribosyl-imidazoleacetate
ebi-a-GCST90199682	Homocitrulline	ebi-a-GCST90026060	1-stearoyl-2-arachidonoyl-gpc (18:0/20:4)
ebi-a-GCST90199683	Indoleacetate	ebi-a-GCST90026061	1-stearoyl-2-docosahexaenoyl-gpc (18:0/22:6)
ebi-a-GCST90199684	1-linoleoylglycerol (18:2)	ebi-a-GCST90026062	1-stearoyl-2-linoleoyl-gpc (18:0/18:2)
ebi-a-GCST90199685	2-linoleoylglycerol (18:2)	ebi-a-GCST90026063	1-stearoyl-2-oleoyl-gpc (18:0/18:1)
ebi-a-GCST90199686	Indolepropionate	ebi-a-GCST90026064	1-stearoyl-gpc (18:0)
ebi-a-GCST90199687	Threonate	ebi-a-GCST90026065	2'-deoxyuridine
ebi-a-GCST90199688	N-acetylglycine	ebi-a-GCST90026066	2'-o-methylcytidine
ebi-a-GCST90199689	Glycolithocholate	ebi-a-GCST90026067	2,3-dihydroxy-2-methylbutyrate
ebi-a-GCST90199690	EDTA	ebi-a-GCST90026068	2,3-dihydroxyisovalerate
ebi-a-GCST90199691	1-methylhistidine	ebi-a-GCST90026069	2-aminobutyrate
ebi-a-GCST90199692	Citramalate	ebi-a-GCST90026070	2-aminophenol sulfate
ebi-a-GCST90199693	3-hydroxydecanoate	ebi-a-GCST90026071	2-hydroxy-3-methylvalerate
ebi-a-GCST90199694	1,3-dimethylurate	ebi-a-GCST90026072	2-hydroxyadipate
ebi-a-GCST90199695	Galactonate	ebi-a-GCST90026073	2-hydroxybutyrate/2-hydroxyisobutyrate
ebi-a-GCST90199696	Trigonelline	ebi-a-GCST90026074	2-hydroxyglutarate
ebi-a-GCST90199697	Dodecanedioate	ebi-a-GCST90026075	2-oxoadipate
ebi-a-GCST90199698	Isobutyrylcarnitine (c4)	ebi-a-GCST90026076	2-piperidinone
ebi-a-GCST90199699	3-methylxanthine	ebi-a-GCST90026077	3-(4-hydroxyphenyl)lactate
ebi-a-GCST90199700	3-hydroxylaurate	ebi-a-GCST90026078	3-carboxy-4-methyl-5-propyl-2-furanpropanoate (cmpf)
ebi-a-GCST90199701	Pyridoxate	ebi-a-GCST90026079	3-hydroxy-2-ethylpropionate
ebi-a-GCST90199702	5-hydroxyhexanoate	ebi-a-GCST90026080	3-hydroxy-3-methylglutarate
ebi-a-GCST90199703	Gamma-glutamylvaline	ebi-a-GCST90026081	3-hydroxybutyrate (bhba)
ebi-a-GCST90199704	3-hydroxysebacate	ebi-a-GCST90026082	3-hydroxyhexanoate
ebi-a-GCST90199705	Propionylglycine	ebi-a-GCST90026083	3-hydroxyoctanoate
ebi-a-GCST90199706	Butyrylglycine	ebi-a-GCST90026084	3-hydroxypyridine sulfate
ebi-a-GCST90199707	Pro-hydroxy-pro	ebi-a-GCST90026085	3-hydroxystachydrine
ebi-a-GCST90199708	Propionylcarnitine (c3)	ebi-a-GCST90026086	3-methoxytyramine sulfate
ebi-a-GCST90199709	Adrenate (22:4n6)	ebi-a-GCST90026087	3-methoxytyrosine
ebi-a-GCST90199710	Docosatrienoate (22:3n3)	ebi-a-GCST90026088	3-methyl-2-oxobutyrate
ebi-a-GCST90199711	Docosadienoate (22:2n6)	ebi-a-GCST90026089	3-methyl-2-oxovalerate
ebi-a-GCST90199712	3-carboxy-4-methyl-5-propyl-2-furanpropanoate (cmpf)	ebi-a-GCST90026090	3-methylglutaconate
ebi-a-GCST90199713	Docosapentaenoate n3 DPA; 22:5n3	ebi-a-GCST90026091	3-methylglutarylcarnitine (2)
ebi-a-GCST90199714	3-hydroxy-2-ethylpropionate	ebi-a-GCST90026092	3-methylhistidine
ebi-a-GCST90199715	Myristoleate (14:1n5)	ebi-a-GCST90026093	3-methylxanthine
ebi-a-GCST90199716	10-undecenoate (11:1n1)	ebi-a-GCST90026094	3-ureidopropionate
ebi-a-GCST90199717	1-methyl-4-imidazoleacetate	ebi-a-GCST90026095	4-acetamidobutanoate
ebi-a-GCST90199718	Sebacate (C10-DC)	ebi-a-GCST90026096	4-methyl-2-oxopentanoate
ebi-a-GCST90199719	Tauro-beta-muricholate	ebi-a-GCST90026097	4-methylcatechol sulfate
ebi-a-GCST90199720	Octanoylcarnitine (c8)	ebi-a-GCST90026098	5,6-dihydrothymine
ebi-a-GCST90199721	Stearidonate (18:4n3)	ebi-a-GCST90026099	5,6-dihydrouridine
ebi-a-GCST90199722	Decanoylcarnitine (C10)	ebi-a-GCST90026100	5-acetylamino-6-amino-3-methyluracil
ebi-a-GCST90199723	5-dodecenoate (12:1n7)	ebi-a-GCST90026101	5-hydroxyhexanoate
ebi-a-GCST90199724	N-acetylisoleucine	ebi-a-GCST90026102	5-hydroxyindoleacetate
ebi-a-GCST90199725	Campesterol	ebi-a-GCST90026103	5-methylcytidine
ebi-a-GCST90199726	N-acetylthreonine	ebi-a-GCST90026104	5-methylthioadenosine (mta)
ebi-a-GCST90199727	1-oleoyl-GPC (18:1)	ebi-a-GCST90026105	5-methyluridine (ribothymidine)
ebi-a-GCST90199728	10-nonadecenoate (19:1n9)	ebi-a-GCST90026106	6-oxopiperidine-2-carboxylate
ebi-a-GCST90199729	Piperine	ebi-a-GCST90026107	7-alpha-hydroxy-3-oxo-4-cholestenoate (7-hoca)
ebi-a-GCST90199730	Carnitine C14	ebi-a-GCST90026108	7-methylguanine
ebi-a-GCST90199731	10-heptadecenoate (17:1n7)	ebi-a-GCST90026109	7-methylxanthine
ebi-a-GCST90199732	1-stearoyl-gpc (18:0)	ebi-a-GCST90026110	Acetylcarnitine (c2)
ebi-a-GCST90199733	1-palmitoyl-GPC (16:0)	ebi-a-GCST90026111	Acisoga
ebi-a-GCST90199734	Hyocholate	ebi-a-GCST90026112	Adenine
ebi-a-GCST90199735	N-acetylhistidine	ebi-a-GCST90026113	Adenosine 3',5'-cyclic monophosphate (camp)
ebi-a-GCST90199736	Alpha-hydroxyisovalerate	ebi-a-GCST90026114	Alanine
ebi-a-GCST90199737	N-acetylproline	ebi-a-GCST90026115	Alpha-hydroxyisocaproate
ebi-a-GCST90199738	Stachydrine	ebi-a-GCST90026116	Alpha-hydroxyisovalerate
ebi-a-GCST90199739	Salicyluric glucuronide	ebi-a-GCST90026117	Alpha-ketoglutaramate
ebi-a-GCST90199740	P-cresol sulfate	ebi-a-GCST90026118	Alpha-tocopherol
ebi-a-GCST90199741	Gamma-glutamylglycine	ebi-a-GCST90026119	Arabinose
ebi-a-GCST90199742	1-linoleoyl-gpc (18:2)	ebi-a-GCST90026120	Arabitol/xylitol
ebi-a-GCST90199743	Stearoylcarnitine	ebi-a-GCST90026121	Arabonate/xylonate
ebi-a-GCST90199744	Eicosenoate (20:1)	ebi-a-GCST90026122	Arachidonate (20:4n6)
ebi-a-GCST90199745	Aconitate [cis or trans]	ebi-a-GCST90026123	Argininate
ebi-a-GCST90199746	Erythronate	ebi-a-GCST90026124	Arginine
ebi-a-GCST90199747	Isovalerylcarnitine (C5)	ebi-a-GCST90026125	Argininosuccinate
ebi-a-GCST90199748	Linolenate [alpha or gamma; (18:3n3 or 6)]	ebi-a-GCST90026126	Ascorbate (vitamin c)
ebi-a-GCST90199749	Gamma-glutamylthreonine	ebi-a-GCST90026127	Behenoyl sphingomyelin (d18:1/22:0)
ebi-a-GCST90199750	Laurylcarnitine	ebi-a-GCST90026128	Benzoate
ebi-a-GCST90199751	Gamma-glutamylmethionine	ebi-a-GCST90026129	Beta-alanine
ebi-a-GCST90199752	Epiandrosterone sulfate	ebi-a-GCST90026130	Beta-citrylglutamate
ebi-a-GCST90199753	Gamma-glutamyltryptophan	ebi-a-GCST90026131	Beta-hydroxyisovalerate
ebi-a-GCST90199754	7-methylxanthine	ebi-a-GCST90026132	Betaine
ebi-a-GCST90199755	3,7-dimethylurate	ebi-a-GCST90026133	C-glycosyltryptophan
ebi-a-GCST90199756	1,7-dimethyluric acid	ebi-a-GCST90026134	Caffeine
ebi-a-GCST90199757	1,3,7-trimethylurate	ebi-a-GCST90026135	Carboxyethyl-gaba
ebi-a-GCST90199758	N4-acetylcytidine	ebi-a-GCST90026136	Carnitine
ebi-a-GCST90199759	Indolebutyrate	ebi-a-GCST90026137	Catechol sulfate
ebi-a-GCST90199760	5-acetylamino-6-amino-3-methyluracil	ebi-a-GCST90026138	Choline
ebi-a-GCST90199761	N1-methylinosine	ebi-a-GCST90026139	Choline phosphate
ebi-a-GCST90199762	N6-carbamoylthreonyladenosine	ebi-a-GCST90026140	Citramalate
ebi-a-GCST90199763	1-methylxanthine	ebi-a-GCST90026141	Citrate
ebi-a-GCST90199764	N2,n2-dimethylguanosine	ebi-a-GCST90026142	Cortisone
ebi-a-GCST90199765	4-hydroxyhippurate	ebi-a-GCST90026143	Creatine
ebi-a-GCST90199766	3-(3-amino-3-carboxypropyl)uridine	ebi-a-GCST90026144	Cys-gly, oxidized
ebi-a-GCST90199767	5,6-dihydrouridine	ebi-a-GCST90026145	Cysteine
ebi-a-GCST90199768	Phenylacetylglutamine	ebi-a-GCST90026146	Cysteinylglycine
ebi-a-GCST90199769	3-hydroxydodecanedioate	ebi-a-GCST90026147	Cysteinylglycine disulfide
ebi-a-GCST90199770	1-arachidonylglycerol (20:4)	ebi-a-GCST90026148	Cytidine
ebi-a-GCST90199771	7-methylguanine	ebi-a-GCST90026149	Deoxycarnitine
ebi-a-GCST90199772	1-stearoyl-GPE (18:0)	ebi-a-GCST90026150	Diglycerol
ebi-a-GCST90199773	Phenol sulfate	ebi-a-GCST90026151	Dimethyl sulfone
ebi-a-GCST90199774	Oleoylcarnitine	ebi-a-GCST90026152	Dimethylarginine (sdma + adma)
ebi-a-GCST90199775	Gamma-glutamylisoleucine	ebi-a-GCST90026153	Dimethylmalonic acid
ebi-a-GCST90199776	Malonylcarnitine	ebi-a-GCST90026154	Dopamine 3-o-sulfate
ebi-a-GCST90199777	1-palmitoleoyl-GPC (16:1)	ebi-a-GCST90026155	Ergothioneine
ebi-a-GCST90199778	N-methyl-2-pyridone-5-carboxamide	ebi-a-GCST90026156	Erythritol
ebi-a-GCST90199779	Gamma-glutamyl-2-aminobutyrate	ebi-a-GCST90026157	Erythronate
ebi-a-GCST90199780	1-stearoyl-GPG (18:0)	ebi-a-GCST90026158	Ethylmalonate
ebi-a-GCST90199781	Hexanoylglycine	ebi-a-GCST90026159	Fructose
ebi-a-GCST90199782	Glutamine degradant	ebi-a-GCST90026160	Galactonate
ebi-a-GCST90199783	5-methyluridine (ribothymidine)	ebi-a-GCST90026161	Galactosylglycerol
ebi-a-GCST90199784	Cysteine-glutathione disulfide	ebi-a-GCST90026162	Gamma-glutamyl-alpha-lysine
ebi-a-GCST90199785	Isovalerylglycine	ebi-a-GCST90026163	Gamma-glutamylglutamine
ebi-a-GCST90199786	2-hydroxy-3-methylvalerate	ebi-a-GCST90026164	Gamma-glutamylleucine
ebi-a-GCST90199787	Homostachydrine	ebi-a-GCST90026165	Gamma-glutamylphenylalanine
ebi-a-GCST90199788	1-arachidonoyl-gpc (20:4n6)	ebi-a-GCST90026166	Gamma-glutamylthreonine
ebi-a-GCST90199789	2-palmitoyl-GPC (16:0)	ebi-a-GCST90026167	Gamma-glutamylvaline
ebi-a-GCST90199790	2-palmitoleoyl-GPC (16:1)	ebi-a-GCST90026168	Gluconate
ebi-a-GCST90199791	1-arachidonoyl-GPE (20:4n6)	ebi-a-GCST90026169	Glutamate
ebi-a-GCST90199792	1-palmitoyl-GPE (16:0)	ebi-a-GCST90026170	Glutamine
ebi-a-GCST90199793	1-linoleoyl-GPE (18:2)	ebi-a-GCST90026171	Glutarylcarnitine (c5-dc)
ebi-a-GCST90199794	1-oleoyl-GPE (18:1)	ebi-a-GCST90026172	Glycerate
ebi-a-GCST90199795	2-hydroxypalmitate	ebi-a-GCST90026173	Glycerol
ebi-a-GCST90199796	Docosapentaenoate (n6 DPA; 22:5n6)	ebi-a-GCST90026174	Glycerophosphoinositol
ebi-a-GCST90199797	Gulonate	ebi-a-GCST90026175	Guaiacol sulfate
ebi-a-GCST90199798	Isobutyrylglycine	ebi-a-GCST90026176	Guanosine
ebi-a-GCST90199799	Glutarylcarnitine (c5-dc)	ebi-a-GCST90026177	Gulonate
ebi-a-GCST90199800	Carnitine C5:1	ebi-a-GCST90026178	Hippurate
ebi-a-GCST90199801	Hydroquinone sulfate	ebi-a-GCST90026179	Histidine
ebi-a-GCST90199802	Beta-hydroxyisovaleroylcarnitine	ebi-a-GCST90026180	Homoarginine
ebi-a-GCST90199803	Catechol sulfate	ebi-a-GCST90026181	Homocarnosine
ebi-a-GCST90199804	7-alpha-hydroxy-3-oxo-4-cholestenoate (7-hoca)	ebi-a-GCST90026182	Homostachydrine
ebi-a-GCST90199805	Octadecanedioate	ebi-a-GCST90026183	Homovanillate (hva)
ebi-a-GCST90199806	Tetradecanedioate (C14-DC)	ebi-a-GCST90026184	Hydroxy-cmpf
ebi-a-GCST90199807	Hexadecanedioate (C16-DC)	ebi-a-GCST90026185	Hydroxyasparagine
ebi-a-GCST90199808	Glycerophosphoethanolamine	ebi-a-GCST90026186	Indoleacetate
ebi-a-GCST90199809	Taurolithocholate 3-sulfate	ebi-a-GCST90026187	Isobutyrylcarnitine (c4)
ebi-a-GCST90199810	1-palmitoyl-GPI (16:0)	ebi-a-GCST90026188	Isocitrate
ebi-a-GCST90199811	Glycolithocholate sulfate	ebi-a-GCST90026189	Isoleucine
ebi-a-GCST90199812	3-(3-hydroxyphenyl)propionate	ebi-a-GCST90026190	Isovalerate (i5:0)
ebi-a-GCST90199813	Deoxycarnitine	ebi-a-GCST90026191	Kynurenate
ebi-a-GCST90199814	Alpha-hydroxycaproate	ebi-a-GCST90026192	Leucine
ebi-a-GCST90199815	1-ribosyl-imidazoleacetate	ebi-a-GCST90026193	Maleate
ebi-a-GCST90199816	3,4-dihydroxybutyrate	ebi-a-GCST90026194	Mannitol/sorbitol
ebi-a-GCST90199817	Indoleacetylglutamine	ebi-a-GCST90026195	Mannose
ebi-a-GCST90199818	Mannitol/sorbitol	ebi-a-GCST90026196	Methionine
ebi-a-GCST90199819	Tryptophan betaine	ebi-a-GCST90026197	Methionine sulfone
ebi-a-GCST90199820	Dihomo-linolenate (20:3n3 or n6)	ebi-a-GCST90026198	Methionine sulfoxide
ebi-a-GCST90199821	1-linoleoyl-GPI (18:2)	ebi-a-GCST90026199	Methyl glucopyranoside (alpha + beta)
ebi-a-GCST90199822	1-oleoyl-GPI (18:1)	ebi-a-GCST90026200	Methylmalonate (mma)
ebi-a-GCST90199823	O-cresol sulfate	ebi-a-GCST90026201	Methylsuccinate
ebi-a-GCST90199824	4-vinylphenol sulfate	ebi-a-GCST90026202	Methylsuccinoylcarnitine
ebi-a-GCST90199825	Pyrraline	ebi-a-GCST90026203	Myo-inositol
ebi-a-GCST90199826	N6-acetyllysine	ebi-a-GCST90026204	N-acetyl-3-methylhistidine
ebi-a-GCST90199827	Thymol sulfate	ebi-a-GCST90026205	N-acetyl-aspartyl-glutamate (naag)
ebi-a-GCST90199828	N-acetylserine	ebi-a-GCST90026206	N-acetyl-beta-alanine
ebi-a-GCST90199829	3-methyladipate	ebi-a-GCST90026207	N-acetyl-isoputreanine
ebi-a-GCST90199830	4-ethylphenylsulfate	ebi-a-GCST90026208	N-acetylalanine
ebi-a-GCST90199831	1-stearoyl-2-oleoyl-GPE (18:0/18:1)	ebi-a-GCST90026209	N-acetylarginine
ebi-a-GCST90199832	Dimethylarginine (sdma + adma)	ebi-a-GCST90026210	N-acetylasparagine
ebi-a-GCST90199833	Hexanoylglutamine	ebi-a-GCST90026211	N-acetylaspartate (naa)
ebi-a-GCST90199834	Gamma-glutamylalanine	ebi-a-GCST90026212	N-acetylglucosamine/n-acetylgalactosamine
ebi-a-GCST90199835	5alpha-androstan-3beta,17beta-diol disulfate	ebi-a-GCST90026213	N-acetylglutamate
ebi-a-GCST90199836	N-methylproline	ebi-a-GCST90026214	N-acetylglutamine
ebi-a-GCST90199837	Carotenoid (cryptoxanthin)	ebi-a-GCST90026215	N-acetylglycine
ebi-a-GCST90199838	5alpha-pregnan-3beta,20alpha-diol disulfate	ebi-a-GCST90026216	N-acetylhistidine
ebi-a-GCST90199839	Taurocholenate sulfate	ebi-a-GCST90026217	N-acetylisoleucine
ebi-a-GCST90199840	Pregnenediol disulfate (C21H34O8S2)	ebi-a-GCST90026218	N-acetylleucine
ebi-a-GCST90199841	Glycocholenate sulfate	ebi-a-GCST90026219	N-acetylmethionine
ebi-a-GCST90199842	Androstenediol (3beta,17beta) disulfate (1)	ebi-a-GCST90026220	N-acetylneuraminate
ebi-a-GCST90199843	Chiro-inositol	ebi-a-GCST90026221	N-acetylphenylalanine
ebi-a-GCST90199844	1-palmitoyl-2-linoleoyl-GPE (16:0/18:2)	ebi-a-GCST90026222	N-acetylputrescine
ebi-a-GCST90199845	Sphinganine-1-phosphate	ebi-a-GCST90026223	N-acetylserine
ebi-a-GCST90199846	Glycosyl-N-stearoyl-sphingosine (d18:1/18:0)	ebi-a-GCST90026224	N-acetyltaurine
ebi-a-GCST90199847	4-allylphenol sulfate	ebi-a-GCST90026225	N-acetylthreonine
ebi-a-GCST90199848	Succinylcarnitine	ebi-a-GCST90026226	N-acetylvaline
ebi-a-GCST90199849	21-hydroxypregnenolone disulfate	ebi-a-GCST90026227	N-delta-acetylornithine
ebi-a-GCST90199850	5alpha-androstan-3alpha,17alpha-diol monosulfate	ebi-a-GCST90026228	N-formylanthranilic acid
ebi-a-GCST90199851	Androstenediol (3beta,17beta) disulfate (2)	ebi-a-GCST90026229	N-formylmethionine
ebi-a-GCST90199852	5alpha-androstan-3beta,17alpha-diol disulfate	ebi-a-GCST90026230	N-trimethyl 5-aminovalerate
ebi-a-GCST90199853	5alpha-pregnan-3beta,20beta-diol monosulfate (1)	ebi-a-GCST90026231	N1-methyl-2-pyridone-5-carboxamide
ebi-a-GCST90199854	5alpha-pregnan-3beta,20alpha-diol monosulfate (2)	ebi-a-GCST90026232	N1-methyladenosine
ebi-a-GCST90199855	5alpha-androstan-3beta,17beta-diol monosulfate (2)	ebi-a-GCST90026233	N1-methylinosine
ebi-a-GCST90199856	Androstenediol (3alpha, 17alpha) monosulfate (3)	ebi-a-GCST90026234	N2,n2-dimethylguanosine
ebi-a-GCST90199857	5alpha-pregnan-diol disulfate	ebi-a-GCST90026235	N6,n6,n6-trimethyllysine
ebi-a-GCST90199858	5alpha-androstan-3alpha,17beta-diol monosulfate (1)	ebi-a-GCST90026236	N6-carbamoylthreonyladenosine
ebi-a-GCST90199859	5alpha-androstan-3alpha,17beta-diol disulfate	ebi-a-GCST90026237	N6-succinyladenosine
ebi-a-GCST90199860	Andro steroid monosulfate C19H28O6S (1)	ebi-a-GCST90026238	Nicotinamide riboside
ebi-a-GCST90199861	Pregnenediol sulfate (C21H34O5S)	ebi-a-GCST90026239	O-sulfo-l-tyrosine
ebi-a-GCST90199862	4-hydroxycoumarin	ebi-a-GCST90026240	Octanoylcarnitine (c8)
ebi-a-GCST90199863	16a-hydroxy DHEA 3-sulfate	ebi-a-GCST90026241	Orotate
ebi-a-GCST90199864	Gamma-CEHC	ebi-a-GCST90026242	Orotidine
ebi-a-GCST90199865	2-hydroxyglutarate	ebi-a-GCST90026243	Oxalate (ethanedioate)
ebi-a-GCST90199866	N-acetyl-beta-alanine	ebi-a-GCST90026244	Palmitoyl dihydrosphingomyelin (d18:0/16:0)
ebi-a-GCST90199867	Tridecenedioate (C13:1-DC)	ebi-a-GCST90026245	Palmitoyl sphingomyelin (d18:1/16:0)
ebi-a-GCST90199868	N-acetyl-3-methylhistidine	ebi-a-GCST90026246	Pantothenate
ebi-a-GCST90199869	2-hydroxyhippurate	ebi-a-GCST90026247	Phenol sulfate
ebi-a-GCST90199870	4-cholesten-3-one	ebi-a-GCST90026248	Phenylacetylglutamine
ebi-a-GCST90199871	Androstenediol (3beta,17beta) monosulfate (2)	ebi-a-GCST90026249	Phenylalanine
ebi-a-GCST90199872	Androstenediol (3beta,17beta) monosulfate (1)	ebi-a-GCST90026250	Phenyllactate (pla)
ebi-a-GCST90199873	Pregnenolone sulfate	ebi-a-GCST90026251	Pipecolate
ebi-a-GCST90199874	S-methylmethionine	ebi-a-GCST90026252	Propionylcarnitine (c3)
ebi-a-GCST90199875	13-HODE + 9-HODE	ebi-a-GCST90026253	Pseudouridine
ebi-a-GCST90199876	Palmitoyl sphingomyelin (d18:1/16:0)	ebi-a-GCST90026254	Pyridoxal
ebi-a-GCST90199877	Indole-3-carboxylate	ebi-a-GCST90026255	Pyridoxate
ebi-a-GCST90199878	Sphingomyelin (d18:1/18:1, d18:2/18:0)	ebi-a-GCST90026256	Pyruvate
ebi-a-GCST90199879	Ergothioneine	ebi-a-GCST90026257	Quinate
ebi-a-GCST90199880	Cis-4-decenoylcarnitine (C10:1)	ebi-a-GCST90026258	Ribitol
ebi-a-GCST90199881	5-(galactosylhydroxy)-L-lysine	ebi-a-GCST90026259	Ribonate
ebi-a-GCST90199882	2s,3R-dihydroxybutyrate	ebi-a-GCST90026260	Ribulonate/xylulonate
ebi-a-GCST90199883	Cysteinylglycine disulfide	ebi-a-GCST90026261	S-1-pyrroline-5-carboxylate
ebi-a-GCST90199884	2,3-dihydroxyisovalerate	ebi-a-GCST90026262	S-methylcysteine
ebi-a-GCST90199885	Alpha-ketoglutaramate	ebi-a-GCST90026263	Salicylate
ebi-a-GCST90199886	3-methylglutaconate	ebi-a-GCST90026264	Serine
ebi-a-GCST90199887	(16 or 17)-methylstearate (a19:0 or i19:0)	ebi-a-GCST90026265	Spermidine
ebi-a-GCST90199888	Cinnamoylglycine	ebi-a-GCST90026266	Stachydrine
ebi-a-GCST90199889	2R,3R-dihydroxybutyrate	ebi-a-GCST90026267	Stearoyl sphingomyelin (d18:1/18:0)
ebi-a-GCST90199890	4-hydroxyglutamate	ebi-a-GCST90026268	Succinimide
ebi-a-GCST90199891	S-methylcysteine	ebi-a-GCST90026269	Succinylcarnitine (c4-dc)
ebi-a-GCST90199892	Isoursodeoxycholate	ebi-a-GCST90026270	Tartarate
ebi-a-GCST90199893	Cis-4-decenoate (10:1n6)	ebi-a-GCST90026271	Tartronate (hydroxymalonate)
ebi-a-GCST90199894	4-oxo-retinoic acid	ebi-a-GCST90026272	Theobromine
ebi-a-GCST90199895	1-lignoceroyl-GPC (24:0)	ebi-a-GCST90026273	Theophylline
ebi-a-GCST90199896	Sulfate	ebi-a-GCST90026274	Thioproline
ebi-a-GCST90199897	4-hydroxy-2-oxoglutaric acid	ebi-a-GCST90026275	Threonate
ebi-a-GCST90199898	Glycoursodeoxycholate	ebi-a-GCST90026276	Threonine
ebi-a-GCST90199899	1-(1-enyl-palmitoyl)-GPC (p-16:0)	ebi-a-GCST90026277	Trans-4-hydroxyproline
ebi-a-GCST90199900	Argininate	ebi-a-GCST90026278	Trigonelline (n'-methylnicotinate)
ebi-a-GCST90199901	1-methyl-5-imidazoleacetate	ebi-a-GCST90026279	Trimethylamine n-oxide
ebi-a-GCST90199902	Hydantoin-5-propionate	ebi-a-GCST90026280	Tryptophan
ebi-a-GCST90199903	2-oxoarginine	ebi-a-GCST90026281	Tryptophan betaine
ebi-a-GCST90199904	Pantoate	ebi-a-GCST90026282	Uracil
ebi-a-GCST90199905	Formiminoglutamate	ebi-a-GCST90026283	Urea
ebi-a-GCST90199906	1-(1-enyl-palmitoyl)-GPE (p-16:0)	ebi-a-GCST90026284	Valine
ebi-a-GCST90199907	S-methylcysteine sulfoxide	ebi-a-GCST90026285	X-10457
ebi-a-GCST90199908	2-o-methylascorbic acid	ebi-a-GCST90026286	X-11261
ebi-a-GCST90199909	Eicosanedioate (C20-DC)	ebi-a-GCST90026287	2,3-dihydroxy-5-methylthio-4-pentenoate (dmtpa)
ebi-a-GCST90199910	1-(1-enyl-stearoyl)-GPE (p-18:0)	ebi-a-GCST90026288	X-11612
ebi-a-GCST90199911	Beta-citrylglutamate	ebi-a-GCST90026289	X-11787
ebi-a-GCST90199912	N-oleoyltaurine	ebi-a-GCST90026290	X-11795
ebi-a-GCST90199913	Docosadioate (C22-DC)	ebi-a-GCST90026291	X-12007
ebi-a-GCST90199914	Oleoyl-linoleoyl-glycerol (18:1/18:2) [2]	ebi-a-GCST90026292	X-12015
ebi-a-GCST90199915	Imidazole propionate	ebi-a-GCST90026293	X-12100
ebi-a-GCST90199916	Carnitine C18:2	ebi-a-GCST90026294	X-12101
ebi-a-GCST90199917	Pregnanediol-3-glucuronide	ebi-a-GCST90026295	X-12104
ebi-a-GCST90199918	Carboxyethyl-gaba	ebi-a-GCST90026296	Ascorbic acid 3-sulfate
ebi-a-GCST90199919	Alliin	ebi-a-GCST90026297	X-12411
ebi-a-GCST90199920	Trimethylamine n-oxide	ebi-a-GCST90026298	X-12906
ebi-a-GCST90199921	Dihydroferulate	ebi-a-GCST90026299	1-carboxyethylvaline
ebi-a-GCST90199922	Prolylglycine	ebi-a-GCST90026300	X-13728
ebi-a-GCST90199923	N-palmitoylglycine	ebi-a-GCST90026301	X-14056
ebi-a-GCST90199924	N-methyltaurine	ebi-a-GCST90026302	1-methyl-5-imidazoleacetate
ebi-a-GCST90199925	Succinimide	ebi-a-GCST90026303	X-15245
ebi-a-GCST90199926	N-acetylcarnosine	ebi-a-GCST90026304	1-carboxyethylphenylalanine
ebi-a-GCST90199927	Histidine betaine (hercynine)	ebi-a-GCST90026305	X-15674
ebi-a-GCST90199928	2-stearoyl-GPE (18:0)	ebi-a-GCST90026306	N,n,n-trimethyl-alanylproline betaine (tmap)
ebi-a-GCST90199929	Margaroylcarnitine (C17)	ebi-a-GCST90026307	X-18887
ebi-a-GCST90199930	(R)-3-hydroxybutyrylcarnitine	ebi-a-GCST90026308	X-19438
ebi-a-GCST90199931	Lanthionine	ebi-a-GCST90026309	X-21286
ebi-a-GCST90199932	Mannonate	ebi-a-GCST90026310	Butyrate (4:0)
ebi-a-GCST90199933	3b-hydroxy-5-cholenoic acid	ebi-a-GCST90026311	X-21733
ebi-a-GCST90199934	2-hydroxydecanoate	ebi-a-GCST90026312	2-o-methylascorbic acid
ebi-a-GCST90199935	Glycohyocholate	ebi-a-GCST90026313	X-22162
ebi-a-GCST90199936	3-methyl catechol sulfate (2)	ebi-a-GCST90026314	4-chlorobenzoic acid
ebi-a-GCST90199937	2-aminooctanoate	ebi-a-GCST90026315	X-23308
ebi-a-GCST90199938	3-methyl catechol sulfate (1)	ebi-a-GCST90026316	Ethyl beta-glucopyranoside
ebi-a-GCST90199939	4-methylcatechol sulfate	ebi-a-GCST90026317	X-23587
ebi-a-GCST90199940	Guaiacol sulfate	ebi-a-GCST90026318	X-23590
ebi-a-GCST90199941	Gamma-CEHC glucuronide	ebi-a-GCST90026319	X-23593
ebi-a-GCST90199942	Dimethyl sulfone	ebi-a-GCST90026320	X-23639
ebi-a-GCST90199943	2-piperidinone	ebi-a-GCST90026321	X-23644
ebi-a-GCST90199944	Indolin-2-one	ebi-a-GCST90026322	X-23652
ebi-a-GCST90199945	Sphingomyelin (d18:1/14:0, d16:1/16:0)	ebi-a-GCST90026323	X-23739
ebi-a-GCST90199946	3-acetylphenol sulfate	ebi-a-GCST90026324	X-24228
ebi-a-GCST90199947	Sphingomyelin (d18:2/16:0, d18:1/16:1)	ebi-a-GCST90026325	X-24295
ebi-a-GCST90199948	S-allylcysteine	ebi-a-GCST90026326	3-(3-amino-3-carboxypropyl)uridine
ebi-a-GCST90199949	6-oxopiperidine-2-carboxylate	ebi-a-GCST90026327	X-24337
ebi-a-GCST90199950	2-aminophenol sulfate	ebi-a-GCST90026328	X-24431
ebi-a-GCST90199951	N-acetylalliin	ebi-a-GCST90026329	X-24452
ebi-a-GCST90199952	2-aminoheptanoate	ebi-a-GCST90026330	X-24686
ebi-a-GCST90199953	3-methoxytyramine sulfate	ebi-a-GCST90026331	X-24699
ebi-a-GCST90199954	N2,N5-diacetylornithine	ebi-a-GCST90026332	3-amino-2-piperidone
ebi-a-GCST90199955	Ferulic acid 4-sulfate	ebi-a-GCST90026333	X-24813
ebi-a-GCST90199956	1H-indole-7-acetic acid	ebi-a-GCST90026334	X-24952
ebi-a-GCST90199957	3-(3-hydroxyphenyl)propionate sulfate	ebi-a-GCST90026335	X-25109
ebi-a-GCST90199958	1-linolenoyl-GPC (18:3)	ebi-a-GCST90026336	N6-methyllysine
ebi-a-GCST90199959	O-sulfo-l-tyrosine
ebi-a-GCST90199960	N-formylanthranilic acid
ebi-a-GCST90199961	Methionine sulfone
ebi-a-GCST90199962	Acisoga
ebi-a-GCST90199963	17alpha-hydroxypregnanolone glucuronide
ebi-a-GCST90199964	Etiocholanolone glucuronide
ebi-a-GCST90199965	Fructosyllysine
ebi-a-GCST90199966	1-(1-enyl-oleoyl)-GPE (p-18:1)
ebi-a-GCST90199967	N-acetyltaurine
ebi-a-GCST90199968	1-palmitoyl-GPG (16:0)
ebi-a-GCST90199969	1-oleoyl-GPG (18:1)
ebi-a-GCST90199970	Octadecenedioylcarnitine (C18:1-DC)
ebi-a-GCST90199971	3-methylglutarylcarnitine (2)
ebi-a-GCST90199972	Sphingomyelin (d18:1/24:1, d18:2/24:0)
ebi-a-GCST90199973	Methyl glucopyranoside (alpha + beta)
ebi-a-GCST90199974	9-hydroxystearate
ebi-a-GCST90199975	Sphingomyelin (d18:2/14:0, d18:1/14:1)
ebi-a-GCST90199976	1-dihomo-linolenylglycerol (20:3)
ebi-a-GCST90199977	4-hydroxychlorothalonil
ebi-a-GCST90199978	Vanillactate
ebi-a-GCST90199979	Carnitine C14:1
ebi-a-GCST90199980	N-formylphenylalanine
ebi-a-GCST90199981	2-acetamidophenol sulfate
ebi-a-GCST90199982	4-vinylguaiacol sulfate
ebi-a-GCST90199983	5alpha-androstan-3alpha,17beta-diol monosulfate (2)
ebi-a-GCST90199984	Vanillic alcohol sulfate
ebi-a-GCST90199985	Methyl-4-hydroxybenzoate sulfate
ebi-a-GCST90199986	Eugenol sulfate
ebi-a-GCST90199987	2-methoxyresorcinol sulfate
ebi-a-GCST90199988	Tyramine O-sulfate
ebi-a-GCST90199989	4-methylguaiacol sulfate
ebi-a-GCST90199990	3-hydroxypyridine sulfate
ebi-a-GCST90199991	Arabonate/xylonate
ebi-a-GCST90199992	Octadecanedioylcarnitine (C18-DC)
ebi-a-GCST90199993	Phenylacetylcarnitine
ebi-a-GCST90199994	Ethylparaben sulfate
ebi-a-GCST90199995	Sphingomyelin (d18:1/20:2, d18:2/20:1, d16:1/22:2)
ebi-a-GCST90199996	Sphingomyelin (d18:1/20:1, d18:2/20:0)
ebi-a-GCST90199997	Behenoyl sphingomyelin (d18:1/22:0)
ebi-a-GCST90199998	Propyl 4-hydroxybenzoate sulfate
ebi-a-GCST90199999	4-methoxyphenol sulfate
ebi-a-GCST90200000	Umbelliferone sulfate
ebi-a-GCST90200001	Sphingomyelin (d18:1/20:0, d16:1/22:0)
ebi-a-GCST90200002	6-hydroxyindole sulfate
ebi-a-GCST90200003	P-cresol glucuronide
ebi-a-GCST90200004	N-carbamoylalanine
ebi-a-GCST90200005	Citraconate/glutaconate
ebi-a-GCST90200006	1,2,3-benzenetriol sulfate (2)
ebi-a-GCST90200007	3-methoxycatechol sulfate (2)
ebi-a-GCST90200008	C-glycosyltryptophan
ebi-a-GCST90200009	3-methoxycatechol sulfate (1)
ebi-a-GCST90200010	Sphingomyelin (d18:1/22:1, d18:2/22:0, d16:1/24:1)
ebi-a-GCST90200011	Arabitol/xylitol
ebi-a-GCST90200012	3-hydroxyhexanoate
ebi-a-GCST90200013	Sphingomyelin (d18:1/22:2, d18:2/22:1, d16:1/24:2)
ebi-a-GCST90200014	3beta-hydroxy-5-cholestenoate
ebi-a-GCST90200015	N-acetylkynurenine (2)
ebi-a-GCST90200016	Dopamine 4-sulfate
ebi-a-GCST90200017	Sphingomyelin (d17:1/16:0, d18:1/15:0, d16:1/17:0)
ebi-a-GCST90200018	Adipoylcarnitine (C6-DC)
ebi-a-GCST90200019	Dopamine 3-o-sulfate
ebi-a-GCST90200020	Lignoceroyl sphingomyelin (d18:1/24:0)
ebi-a-GCST90200021	N-acetylglucosamine/n-acetylgalactosamine
ebi-a-GCST90200022	Glycochenodeoxycholate 3-sulfate
ebi-a-GCST90200023	Trans 3,4-methyleneheptanoate
ebi-a-GCST90200024	Taurodeoxycholic acid 3-sulfate
ebi-a-GCST90200025	Phenol glucuronide
ebi-a-GCST90200026	Glycodeoxycholate 3-sulfate
ebi-a-GCST90200027	4-hydroxyphenylacetoylcarnitine
ebi-a-GCST90200028	1-stearoyl-2-oleoyl-gpc (18:0/18:1)
ebi-a-GCST90200029	Linoleoyl ethanolamide
ebi-a-GCST90200030	1,2-dilinoleoyl-GPC (18:2/18:2)
ebi-a-GCST90200031	Nonanoylcarnitine (C9)
ebi-a-GCST90200032	2-hydroxybutyrate/2-hydroxyisobutyrate
ebi-a-GCST90200033	Sphingomyelin (d18:2/23:0, d18:1/23:1, d17:1/24:1)
ebi-a-GCST90200034	Tricosanoyl sphingomyelin (d18:1/23:0)
ebi-a-GCST90200035	Palmitoyl dihydrosphingomyelin (d18:0/16:0)
ebi-a-GCST90200036	1-palmitoleoylglycerol (16:1)
ebi-a-GCST90200037	1-stearoyl-2-linoleoyl-gpc (18:0/18:2)
ebi-a-GCST90200038	1-palmitoyl-2-palmitoleoyl-gpc (16:0/16:1)
ebi-a-GCST90200039	1-stearoyl-2-linoleoyl-GPE (18:0/18:2)
ebi-a-GCST90200040	Sphingomyelin (d18:2/24:1, d18:1/24:2)
ebi-a-GCST90200041	1-palmitoyl-2-stearoyl-gpc (16:0/18:0)
ebi-a-GCST90200042	Oleate/vaccenate (18:1)
ebi-a-GCST90200043	1-palmitoyl-2-docosahexaenoyl-gpc (16:0/22:6)
ebi-a-GCST90200044	1-(1-enyl-stearoyl)-2-oleoyl-GPE (p-18:0/18:1)
ebi-a-GCST90200045	1-stearoyl-2-arachidonoyl-GPE (18:0/20:4)
ebi-a-GCST90200046	1-stearoyl-2-docosahexaenoyl-gpc (18:0/22:6)
ebi-a-GCST90200047	Sphingomyelin (d18:1/17:0, d17:1/18:0, d19:1/16:0)
ebi-a-GCST90200048	1-(1-enyl-palmitoyl)-2-arachidonoyl-GPE (p-16:0/20:4)
ebi-a-GCST90200049	Myristoyl dihydrosphingomyelin (d18:0/14:0)
ebi-a-GCST90200050	5-hydroxyindole sulfate
ebi-a-GCST90200051	1-palmitoyl-2-dihomo-linolenoyl-GPC (16:0/20:3n3 or 6)
ebi-a-GCST90200052	1-(1-enyl-palmitoyl)-2-arachidonoyl-gpc (p-16:0/20:4)
ebi-a-GCST90200053	Sphingomyelin (d18:1/21:0, d17:1/22:0, d16:1/23:0)
ebi-a-GCST90200054	1-palmitoyl-2-arachidonoyl-GPE (16:0/20:4)
ebi-a-GCST90200055	Lactosyl-N-palmitoyl-sphingosine (d18:1/16:0)
ebi-a-GCST90200056	Sphingomyelin (d18:0/18:0, d19:0/17:0)
ebi-a-GCST90200057	1-(1-enyl-palmitoyl)-2-oleoyl-gpc (p-16:0/18:1)
ebi-a-GCST90200058	1-(1-enyl-stearoyl)-2-arachidonoyl-GPE (p-18:0/20:4)
ebi-a-GCST90200059	Behenoyl dihydrosphingomyelin (d18:0/22:0)
ebi-a-GCST90200060	1-(1-enyl-palmitoyl)-2-linoleoyl-GPC (p-16:0/18:2)
ebi-a-GCST90200061	1-(1-enyl-palmitoyl)-2-oleoyl-GPE (p-16:0/18:1)
ebi-a-GCST90200062	1-palmitoyl-2-arachidonoyl-GPI (16:0/20:4)
ebi-a-GCST90200063	1-palmitoyl-2-docosahexaenoyl-GPE (16:0/22:6)
ebi-a-GCST90200064	N-palmitoyl-sphinganine (d18:0/16:0)
ebi-a-GCST90200065	1-stearoyl-2-docosahexaenoyl-GPE (18:0/22:6)
ebi-a-GCST90200066	Gamma-tocopherol/beta-tocopherol
ebi-a-GCST90200067	1-stearoyl-2-linoleoyl-GPI (18:0/18:2)
ebi-a-GCST90200068	1,2-dilinoleoyl-GPE (18:2/18:2)
ebi-a-GCST90200069	Phenylacetylglutamate
ebi-a-GCST90200070	1-(1-enyl-palmitoyl)-2-palmitoleoyl-GPC (P-16:0/16:1)
ebi-a-GCST90200071	Palmitoylcholine
ebi-a-GCST90200072	Thioproline
ebi-a-GCST90200073	1-linoleoyl-2-arachidonoyl-GPC (18:2/20:4n6)
ebi-a-GCST90200074	1-linoleoyl-GPG (18:2)
ebi-a-GCST90200075	1-(1-enyl-palmitoyl)-2-linoleoyl-GPE (p-16:0/18:2)
ebi-a-GCST90200076	1-(1-enyl-stearoyl)-2-linoleoyl-GPE (p-18:0/18:2)
ebi-a-GCST90200077	1-stearoyl-2-oleoyl-GPI (18:0/18:1)
ebi-a-GCST90200078	1-myristoyl-2-arachidonoyl-GPC (14:0/20:4)
ebi-a-GCST90200079	1-oleoyl-2-arachidonoyl-GPE (18:1/20:4)
ebi-a-GCST90200080	1-palmitoyl-2-oleoyl-GPI (16:0/18:1)
ebi-a-GCST90200081	1-oleoyl-2-docosahexaenoyl-GPC (18:1/22:6)
ebi-a-GCST90200082	1-oleoyl-2-linoleoyl-GPE (18:1/18:2)
ebi-a-GCST90200083	1-(1-enyl-palmitoyl)-2-palmitoyl-GPC (P-16:0/16:0)
ebi-a-GCST90200084	Oleoylcholine
ebi-a-GCST90200085	Glycosyl-N-palmitoyl-sphingosine (d18:1/16:0)
ebi-a-GCST90200086	Arachidonoylcholine
ebi-a-GCST90200087	2-methylserine
ebi-a-GCST90200088	(S)-3-hydroxybutyrylcarnitine
ebi-a-GCST90200089	Methylsuccinoylcarnitine
ebi-a-GCST90200090	Dihomo-linolenoyl-choline
ebi-a-GCST90200091	Docosahexaenoylcholine
ebi-a-GCST90200092	Glycocholate glucuronide (1)
ebi-a-GCST90200093	Caffeic acid sulfate
ebi-a-GCST90200094	Ascorbic acid 2-sulfate
ebi-a-GCST90200095	1-linoleoyl-2-linolenoyl-GPC (18:2/18:3)
ebi-a-GCST90200096	Catechol glucuronide
ebi-a-GCST90200097	Furaneol sulfate
ebi-a-GCST90200098	Ceramide (d18:1/24:1)
ebi-a-GCST90200099	N-oleoylserine
ebi-a-GCST90200100	Perfluorooctanesulfonate (PFOS)
ebi-a-GCST90200101	Pimeloylcarnitine/3-methyladipoylcarnitine (C7-DC)
ebi-a-GCST90200102	1-palmitoleoyl-2-linolenoyl-GPC (16:1/18:3)
ebi-a-GCST90200103	Linoleoyl-arachidonoyl-glycerol (18:2/20:4) [1]
ebi-a-GCST90200104	Hexadecadienoate (16:2n6)
ebi-a-GCST90200105	Glycosyl-N-behenoyl-sphingadienine (d18:2/22:0)
ebi-a-GCST90200106	4-hydroxyphenylacetylglutamine
ebi-a-GCST90200107	Gamma-glutamyl-alpha-lysine
ebi-a-GCST90200108	N-palmitoyl-sphingadienine (d18:2/16:0)
ebi-a-GCST90200109	Linoleoyl-arachidonoyl-glycerol (18:2/20:4) [2]
ebi-a-GCST90200110	Palmitoleoylcarnitine (C16:1)
ebi-a-GCST90200111	N-stearoyl-sphingadienine (d18:2/18:0)
ebi-a-GCST90200112	2,3-dihydroxy-2-methylbutyrate
ebi-a-GCST90200113	Stearoylcholine
ebi-a-GCST90200114	Glycosyl-N-tricosanoyl-sphingadienine (d18:2/23:0)
ebi-a-GCST90200115	N-palmitoyl-heptadecasphingosine (d17:1/16:0)
ebi-a-GCST90200116	Ceramide (d18:1/14:0, d16:1/16:0)
ebi-a-GCST90200117	Glycosyl-N-(2-hydroxynervonoyl)-sphingosine (d18:1/24:1(2OH))
ebi-a-GCST90200118	Glycosyl ceramide (d18:2/24:1, d18:1/24:2)
ebi-a-GCST90200119	Glycosyl ceramide (d18:1/23:1, d17:1/24:1)
ebi-a-GCST90200120	Sphingadienine
ebi-a-GCST90200121	Ceramide (d18:1/17:0, d17:1/18:0)
ebi-a-GCST90200122	Nisinate (24:6n3)
ebi-a-GCST90200123	Sphingomyelin (d18:0/20:0, d16:0/22:0)
ebi-a-GCST90200124	Sphingomyelin (d18:2/24:2)
ebi-a-GCST90200125	Sphingomyelin (d17:2/16:0, d18:2/15:0)
ebi-a-GCST90200126	Sphingomyelin (d18:2/23:1)
ebi-a-GCST90200127	Behenoylcarnitine (C22)
ebi-a-GCST90200128	Sphingomyelin (d18:2/18:1)
ebi-a-GCST90200129	Sphingomyelin (d18:2/21:0, d16:2/23:0)
ebi-a-GCST90200130	Linoleoylcholine
ebi-a-GCST90200131	Sphingomyelin (d18:1/19:0, d19:1/18:0)
ebi-a-GCST90200132	Linolenoylcarnitine (C18:3)
ebi-a-GCST90200133	Heneicosapentaenoate (21:5n3)
ebi-a-GCST90200134	Sphingomyelin (d18:1/25:0, d19:0/24:1, d20:1/23:0, d19:1/24:0)
ebi-a-GCST90200135	Arachidoylcarnitine (C20)
ebi-a-GCST90200136	Cerotoylcarnitine (C26)
ebi-a-GCST90200137	Lignoceroylcarnitine (C24)
ebi-a-GCST90200138	Docosatrienoate (22:3n6)
ebi-a-GCST90200139	Dihomo-linolenoylcarnitine (C20:3n3 or 6)
ebi-a-GCST90200140	Carotene diol (2)
ebi-a-GCST90200141	Ethyl alpha-glucopyranoside
ebi-a-GCST90200142	Carotene diol (1)
ebi-a-GCST90200143	Nervonoylcarnitine (C24:1)
ebi-a-GCST90200144	Dihomo-linoleoylcarnitine (C20:2)
ebi-a-GCST90200145	Glycosyl ceramide (d18:1/20:0, d16:1/22:0)
ebi-a-GCST90200146	Docosahexaenoylcarnitine (C22:6)
ebi-a-GCST90200147	N,N,N-trimethyl-5-aminovalerate
ebi-a-GCST90200148	Eicosenoylcarnitine (C20:1)
ebi-a-GCST90200149	Ximenoylcarnitine (C26:1)
ebi-a-GCST90200150	Arachidonoylcarnitine (C20:4)
ebi-a-GCST90200151	5-dodecenoylcarnitine (C12:1)
ebi-a-GCST90200152	2-butenoylglycine
ebi-a-GCST90200153	(N(1) + N(8))-acetylspermidine
ebi-a-GCST90200154	Hydroxy-cmpf
ebi-a-GCST90200155	2-furoylcarnitine
ebi-a-GCST90200156	Cortolone glucuronide (1)
ebi-a-GCST90200157	Carotene diol (3)
ebi-a-GCST90200158	3-hydroxyoleoylcarnitine
ebi-a-GCST90200159	Dodecenedioate (C12:1-DC)
ebi-a-GCST90200160	Trans-2-hexenoylglycine
ebi-a-GCST90200161	2-hydroxyarachidate
ebi-a-GCST90200162	3-hydroxyphenylacetoylglutamine
ebi-a-GCST90200163	Heptenedioate (C7:1-DC)
ebi-a-GCST90200164	Hexadecenedioate (C16:1-DC)
ebi-a-GCST90200165	Octadecenedioate (C18:1-DC)
ebi-a-GCST90200166	Dihydroferulic acid sulfate
ebi-a-GCST90200167	Glutamine conjugate of C7H12O2
ebi-a-GCST90200168	Hydroxyasparagine
ebi-a-GCST90200169	Sphingomyelin (d17:1/14:0, d16:1/15:0)
ebi-a-GCST90200170	Octadecadienedioate (C18:2-DC)
ebi-a-GCST90200171	Perfluorooctanoate (PFOA)
ebi-a-GCST90200172	3-carboxy-4-methyl-5-pentyl-2-furanpropionate (3-CMPFP)
ebi-a-GCST90200173	Glutamine conjugate of C6H10O2 (2)
ebi-a-GCST90200174	3-hydroxybutyroylglycine
ebi-a-GCST90200175	Glycine conjugate of C10H14O2 (1)
ebi-a-GCST90200176	Glutamine conjugate of C6H10O2 (1)
ebi-a-GCST90200177	N-methylhydroxyproline
ebi-a-GCST90200178	Glucuronide of C10H18O2 (7)
ebi-a-GCST90200179	Glyco-beta-muricholate
ebi-a-GCST90200180	Glucuronide of C12H22O4 (1)
ebi-a-GCST90200181	N,n,n-trimethyl-alanylproline betaine (tmap)
ebi-a-GCST90200182	Glycine conjugate of C10H12O2
ebi-a-GCST90200183	N-acetyl-2-aminooctanoate
ebi-a-GCST90200184	3-formylindole
ebi-a-GCST90200185	Gamma-glutamylcitrulline
ebi-a-GCST90200186	8-methoxykynurenate
ebi-a-GCST90200187	Tetradecadienoate (14:2)
ebi-a-GCST90200188	3-amino-2-piperidone
ebi-a-GCST90200189	Glucuronide of piperine metabolite C17H21NO3 (3)
ebi-a-GCST90200190	Dodecadienoate (12:2)
ebi-a-GCST90200191	N-lactoyl tyrosine
ebi-a-GCST90200192	N,N-dimethylalanine
ebi-a-GCST90200193	Ethyl beta-glucopyranoside
ebi-a-GCST90200194	N-lactoyl phenylalanine
ebi-a-GCST90200195	N-acetyl-isoputreanine
ebi-a-GCST90200196	2,2'-Methylenebis(6-tert-butyl-p-cresol)
ebi-a-GCST90200197	N-lactoyl isoleucine
ebi-a-GCST90200198	2-hydroxysebacate
ebi-a-GCST90200199	Ascorbic acid 3-sulfate
ebi-a-GCST90200200	N-lactoyl valine
ebi-a-GCST90200201	6-bromotryptophan
ebi-a-GCST90200202	Delta-CEHC
ebi-a-GCST90200203	Indoleacetoylcarnitine
ebi-a-GCST90200204	N-acetyl leucine
ebi-a-GCST90200205	3-indoleglyoxylic acid
ebi-a-GCST90200206	Sulfate of piperine metabolite C18H21NO3 (1)
ebi-a-GCST90200207	Methyl vanillate sulfate
ebi-a-GCST90200208	Glucuronide of piperine metabolite C17H21NO3 (4)
ebi-a-GCST90200209	Sulfate of piperine metabolite C16H19NO3 (3)
ebi-a-GCST90200210	Sulfate of piperine metabolite C16H19NO3 (2)
ebi-a-GCST90200211	3-hydroxypyridine glucuronide
ebi-a-GCST90200212	Glucuronide of piperine metabolite C17H21NO3 (5)
ebi-a-GCST90200213	2-naphthol sulfate
ebi-a-GCST90200214	11beta-hydroxyandrosterone glucuronide
ebi-a-GCST90200215	4-ethylcatechol sulfate
ebi-a-GCST90200216	Sulfate of piperine metabolite C18H21NO3 (3)
ebi-a-GCST90200217	(2,4 or 2,5)-dimethylphenol sulfate
ebi-a-GCST90200218	11beta-hydroxyetiocholanolone glucuronide
ebi-a-GCST90200219	Cholic acid glucuronide
ebi-a-GCST90200220	4-allylcatechol sulfate
ebi-a-GCST90200221	Glycoursodeoxycholic acid sulfate (1)
ebi-a-GCST90200222	Dihydrocaffeate sulfate (2)
ebi-a-GCST90200223	4-methylhexanoylglutamine
ebi-a-GCST90200224	2-ketocaprylate
ebi-a-GCST90200225	3-hydroxy-2-methylpyridine sulfate
ebi-a-GCST90200226	5-hydroxy-2-methylpyridine sulfate
ebi-a-GCST90200227	3-ethylcatechol sulfate (2)
ebi-a-GCST90200228	3-hydroxyhexanoylcarnitine (1)
ebi-a-GCST90200229	2,6-dihydroxybenzoic acid
ebi-a-GCST90200230	3-ethylcatechol sulfate (1)
ebi-a-GCST90200231	Lithocholate sulfate (1)
ebi-a-GCST90200232	4-acetylcatechol sulfate (1)
ebi-a-GCST90200233	2,3-dihydroxy-5-methylthio-4-pentenoate (dmtpa)
ebi-a-GCST90200234	Picolinoylglycine
ebi-a-GCST90200235	Succinoyltaurine
ebi-a-GCST90200236	Undecenoylcarnitine (C11:1)
ebi-a-GCST90200237	Palmitoyl-sphingosine-phosphoethanolamine (d18:1/16:0)
ebi-a-GCST90200238	Pregnenetriol disulfate
ebi-a-GCST90200239	Tetradecadienedioate (C14:2-DC)
ebi-a-GCST90200240	Hydroxy-N6,N6,N6-trimethyllysine
ebi-a-GCST90200241	Pregnenetriol sulfate
ebi-a-GCST90200242	Taurochenodeoxycholic acid 3-sulfate
ebi-a-GCST90200243	Hydroxypalmitoyl sphingomyelin (d18:1/16:0(OH))
ebi-a-GCST90200244	5-hydroxymethyl-2-furoylcarnitine
ebi-a-GCST90200245	Eicosenedioate (C20:1-DC)
ebi-a-GCST90200246	3-hydroxydecanoylcarnitine
ebi-a-GCST90200247	Levulinoylcarnitine
ebi-a-GCST90200248	Cis 3,4-methyleneheptanoate
ebi-a-GCST90200249	Branched-chain, straight-chain, or cyclopropyl 12:1 fatty acid
ebi-a-GCST90200250	Deoxycholic acid 12-sulfate
ebi-a-GCST90200251	Branched-chain, straight-chain, or cyclopropyl 10:1 fatty acid (1)
ebi-a-GCST90200252	3,5-dichloro-2,6-dihydroxybenzoic acid
ebi-a-GCST90200253	Vanillic acid glycine
ebi-a-GCST90200254	(S)-a-amino-omega-caprolactam
ebi-a-GCST90200255	3-bromo-5-chloro-2,6-dihydroxybenzoic acid
ebi-a-GCST90200256	Dibutyl sulfosuccinate
ebi-a-GCST90200257	Metabolonic lactone sulfate
ebi-a-GCST90200258	2-hydroxy-4-(methylthio)butanoic acid
ebi-a-GCST90200259	Pentose acid
ebi-a-GCST90200260	Branched chain 14:0 dicarboxylic acid
ebi-a-GCST90200261	S-carboxyethylcysteine
ebi-a-GCST90200262	N-succinyl-phenylalanine
ebi-a-GCST90200263	(2 or 3)-decenoate (10:1n7 or n8)
ebi-a-GCST90200264	Bilirubin degradation product, C17H20N2O5 (2)
ebi-a-GCST90200265	Bilirubin degradation product, C16H18N2O5 (4)
ebi-a-GCST90200266	Cis-3,4-methyleneheptanoylcarnitine
ebi-a-GCST90200267	Tetrahydrocortisol glucuronide
ebi-a-GCST90200268	N-acetyl-2-aminoadipate
ebi-a-GCST90200269	Bilirubin degradation product, C17H20N2O5 (1)
ebi-a-GCST90200270	2-methoxyhydroquinone sulfate (1)
ebi-a-GCST90200271	Bilirubin degradation product, C16H18N2O5 (3)
ebi-a-GCST90200272	3-hydroxyoctanoylcarnitine (1)
ebi-a-GCST90200273	2-methoxyhydroquinone sulfate (2)
ebi-a-GCST90200274	Cis-3,4-methyleneheptanoylglycine
ebi-a-GCST90200275	Bilirubin degradation product, C16H18N2O5 (2)
ebi-a-GCST90200276	2,4-di-tert-butylphenol
ebi-a-GCST90200277	Bilirubin degradation product, C16H18N2O5 (1)
ebi-a-GCST90200278	3-hydroxyoctanoylcarnitine (2)
ebi-a-GCST90200279	Pantothenate
ebi-a-GCST90200280	5-oxoproline
ebi-a-GCST90200281	Phosphoethanolamine
ebi-a-GCST90200282	Picolinate
ebi-a-GCST90200283	3-ureidopropionate
ebi-a-GCST90200284	Erucate (22:1n9)
ebi-a-GCST90200285	Eicosenedioate (C20:1-DC)
ebi-a-GCST90200286	Allantoin
ebi-a-GCST90200287	N-acetylvaline
ebi-a-GCST90200288	N-acetylleucine
ebi-a-GCST90200289	N-acetylmethionine
ebi-a-GCST90200290	Glycerate
ebi-a-GCST90200291	Sarcosine
ebi-a-GCST90200292	Trans-4-hydroxyproline
ebi-a-GCST90200293	Thyroxine
ebi-a-GCST90200294	Pipecolate
ebi-a-GCST90200295	Gamma-glutamyltyrosine
ebi-a-GCST90200296	Methyl indole-3-acetate
ebi-a-GCST90200297	Ursodeoxycholate
ebi-a-GCST90200298	3-hydroxy-3-methylglutarate
ebi-a-GCST90200299	Oleoyl ethanolamide
ebi-a-GCST90200300	4-hydroxyphenylpyruvate
ebi-a-GCST90200301	Gamma-glutamylglutamine
ebi-a-GCST90200302	Alpha-tocopherol
ebi-a-GCST90200303	N-acetyl-L-alanine
ebi-a-GCST90200304	Citrate
ebi-a-GCST90200305	2-aminobutyrate
ebi-a-GCST90200306	Butyrate/isobutyrate (4:0)
ebi-a-GCST90200307	Urate
ebi-a-GCST90200308	3-hydroxyisobutyrate
ebi-a-GCST90200309	Vanillylmandelate (VMA)
ebi-a-GCST90200310	3-aminoisobutyrate
ebi-a-GCST90200311	4-acetamidobutanoate
ebi-a-GCST90200312	2-hydroxystearate
ebi-a-GCST90200313	N1-methyladenosine
ebi-a-GCST90200314	N-acetylneuraminate
ebi-a-GCST90200315	Gamma-glutamylhistidine
ebi-a-GCST90200316	N-acetylglucosaminylasparagine
ebi-a-GCST90200317	Homovanillate (hva)
ebi-a-GCST90200318	Acetoacetate
ebi-a-GCST90200319	Cys-gly, oxidized
ebi-a-GCST90200320	Dihomo-linoleate (20:2n6)
ebi-a-GCST90200321	Cholate
ebi-a-GCST90200322	Beta-hydroxyisovalerate
ebi-a-GCST90200323	Creatine
ebi-a-GCST90200324	Anthranilate
ebi-a-GCST90200325	Glycerol
ebi-a-GCST90200326	Gamma-glutamylleucine
ebi-a-GCST90200327	Choline
ebi-a-GCST90200328	3-methoxytyrosine
ebi-a-GCST90200329	3-phosphoglycerate
ebi-a-GCST90200330	1-palmitoyl-2-linoleoyl-gpc (16:0/18:2)
ebi-a-GCST90200331	1-palmitoyl-2-oleoyl-GPE (16:0/18:1)
ebi-a-GCST90200332	1-palmitoyl-2-linoleoyl-GPI (16:0/18:2)
ebi-a-GCST90200333	Taurocholic acid
ebi-a-GCST90200334	Taurodeoxycholate
ebi-a-GCST90200335	Stearoyl sphingomyelin (d18:1/18:0)
ebi-a-GCST90200336	Ceramide (d18:1/16:0)
ebi-a-GCST90200337	Taurochenodeoxycholate
ebi-a-GCST90200338	4-hydroxyphenylacetate
ebi-a-GCST90200339	5,6-dihydrothymine
ebi-a-GCST90200340	1-palmitoyl-2-oleoyl-gpc (16:0/18:1)
ebi-a-GCST90200341	N-stearoyl-sphingosine (d18:1/18:0)
ebi-a-GCST90200342	Glycochenodeoxycholate
ebi-a-GCST90200343	N-formylmethionine
ebi-a-GCST90200344	N6,n6,n6-trimethyllysine
ebi-a-GCST90200345	S-adenosylhomocysteine (SAH)
ebi-a-GCST90200346	4-acetaminophen sulfate
ebi-a-GCST90200347	2-hydroxyhippurate (salicylurate)
ebi-a-GCST90200348	Quinolinate
ebi-a-GCST90200349	Eicosapentaenoate (EPA; 20:5n3)
ebi-a-GCST90200350	Laurate (12:0)
ebi-a-GCST90200351	N-acetylputrescine
ebi-a-GCST90200352	Methylsuccinate
ebi-a-GCST90200353	9,10-DiHOME
ebi-a-GCST90200354	Linoleate (18:2n6)
ebi-a-GCST90200355	Adenosine 5'-diphosphate (ADP)
ebi-a-GCST90200356	Adenosine 5'-monophosphate (AMP)
ebi-a-GCST90200357	Adenosine 3',5'-cyclic monophosphate (camp)
ebi-a-GCST90200358	Arachidonate (20:4n6)
ebi-a-GCST90200359	5-methylthioadenosine (mta)
ebi-a-GCST90200360	Cortisone
ebi-a-GCST90200361	Beta-alanine
ebi-a-GCST90200362	Succinate
ebi-a-GCST90200363	Phosphocholine
ebi-a-GCST90200364	Cysteinylglycine
ebi-a-GCST90200365	Phenylpyruvate
ebi-a-GCST90200366	Creatinine
ebi-a-GCST90200367	3-Hydroxybutyrate
ebi-a-GCST90200368	Cholesterol
ebi-a-GCST90200369	2-hydroxyphenylacetate
ebi-a-GCST90200370	Aspartate
ebi-a-GCST90200371	3-(4-hydroxyphenyl)lactate
ebi-a-GCST90200372	Arginine
ebi-a-GCST90200373	Gluconate
ebi-a-GCST90200374	Sphinganine
ebi-a-GCST90200375	Gamma-glutamylglutamate
ebi-a-GCST90200376	Flavin adenine dinucleotide (FAD)
ebi-a-GCST90200377	Histidine
ebi-a-GCST90200378	Cortisol (plasma)
ebi-a-GCST90200379	Hypotaurine
ebi-a-GCST90200380	Glutarate (C5-DC)
ebi-a-GCST90200381	S-1-pyrroline-5-carboxylate
ebi-a-GCST90200382	Cystine
ebi-a-GCST90200383	Cystathionine
ebi-a-GCST90200384	Guanidinoacetate
ebi-a-GCST90200385	Sphingosine
ebi-a-GCST90200386	Deoxycholate
ebi-a-GCST90200387	Glycocholate
ebi-a-GCST90200388	Palmitoleate (16:1n7)
ebi-a-GCST90200389	Leucine
ebi-a-GCST90200390	Stearate (18:0)
ebi-a-GCST90200391	Methionine
ebi-a-GCST90200392	Orotate
ebi-a-GCST90200393	Phosphate (UKB data field 30810)
ebi-a-GCST90200394	Inosine
ebi-a-GCST90200395	Inosine 5'-monophosphate (IMP)
ebi-a-GCST90200396	Phenylalanine
ebi-a-GCST90200397	Palmitate (16:0)
ebi-a-GCST90200398	Malate
ebi-a-GCST90200399	Isoleucine
ebi-a-GCST90200400	Nicotinamide
ebi-a-GCST90200401	Myo-inositol
ebi-a-GCST90200402	Lysine
ebi-a-GCST90200403	Citrulline
ebi-a-GCST90200404	Ornithine
ebi-a-GCST90200405	Retinol (Vitamin A)
ebi-a-GCST90200406	1-methylnicotinamide
ebi-a-GCST90200407	Uridine
ebi-a-GCST90200408	Plasma lactate
ebi-a-GCST90200409	Pristanate
ebi-a-GCST90200410	Phytanate
ebi-a-GCST90200411	Plasma free proline
ebi-a-GCST90200412	Glutamate
ebi-a-GCST90200413	2'-deoxyuridine
ebi-a-GCST90200414	Myristate (14:0)
ebi-a-GCST90200415	Serine
ebi-a-GCST90200416	Trans-urocanate
ebi-a-GCST90200417	Urea
ebi-a-GCST90200418	Pyridoxal
ebi-a-GCST90200419	Glutamine
ebi-a-GCST90200420	Taurine
ebi-a-GCST90200421	Salicylate
ebi-a-GCST90200422	Serotonin
ebi-a-GCST90200423	Spermidine
ebi-a-GCST90200424	Dimethylglycine
ebi-a-GCST90200425	Betaine
ebi-a-GCST90200426	Xylose
ebi-a-GCST90200427	Tyrosine
ebi-a-GCST90200428	Caprate (10:0)
ebi-a-GCST90200429	Cytidine
ebi-a-GCST90200430	Pyruvate
ebi-a-GCST90200431	Alanine
ebi-a-GCST90200432	Threonine
ebi-a-GCST90200433	Cytosine
ebi-a-GCST90200434	12,13-DiHOME
ebi-a-GCST90200435	Mannose
ebi-a-GCST90200436	Caffeine
ebi-a-GCST90200437	Fructose
ebi-a-GCST90200438	Alpha-ketobutyrate
ebi-a-GCST90200439	Cysteine
ebi-a-GCST90200440	Blood sugar
ebi-a-GCST90200441	Tryptophan
ebi-a-GCST90200442	Valine
ebi-a-GCST90200443	Pseudouridine
ebi-a-GCST90200444	Dihydroorotate
ebi-a-GCST90200445	Caprylate (8:0)
ebi-a-GCST90200446	Arachidate (20:0)
ebi-a-GCST90200447	Maltose in coronary artery disease
ebi-a-GCST90200448	N-stearoyl-sphinganine (d18:0/18:0)
ebi-a-GCST90200449	Sucrose
ebi-a-GCST90200450	Caproate (6:0)
ebi-a-GCST90200451	Nonadecanoate (19:0)
ebi-a-GCST90200452	Plasma free asparagine
ebi-a-GCST90200453	X-07765
ebi-a-GCST90200454	Kynurenate
ebi-a-GCST90200455	Alpha-ketoglutarate
ebi-a-GCST90200456	X-11308
ebi-a-GCST90200457	Pentadecanoate (15:0)
ebi-a-GCST90200458	X-11315
ebi-a-GCST90200459	Margarate (17:0)
ebi-a-GCST90200460	X-11372
ebi-a-GCST90200461	X-10458
ebi-a-GCST90200462	X-11299
ebi-a-GCST90200463	X-11478
ebi-a-GCST90200464	X-11849
ebi-a-GCST90200465	X-11787
ebi-a-GCST90200466	X-11632
ebi-a-GCST90200467	X-11852
ebi-a-GCST90200468	X-11847
ebi-a-GCST90200469	X-11483
ebi-a-GCST90200470	X-11470
ebi-a-GCST90200471	X-11381
ebi-a-GCST90200472	X-11850
ebi-a-GCST90200473	X-11795
ebi-a-GCST90200474	X-11444
ebi-a-GCST90200475	X-11858
ebi-a-GCST90200476	X-11843
ebi-a-GCST90200477	X-12127
ebi-a-GCST90200478	X-12221
ebi-a-GCST90200479	X-12283
ebi-a-GCST90200480	X-12410
ebi-a-GCST90200481	X-12104
ebi-a-GCST90200482	X-12193
ebi-a-GCST90200483	X-12216
ebi-a-GCST90200484	X-12306
ebi-a-GCST90200485	X-12100
ebi-a-GCST90200486	X-12261
ebi-a-GCST90200487	X-11880
ebi-a-GCST90200488	X-12117
ebi-a-GCST90200489	X-12407
ebi-a-GCST90200490	X-12101
ebi-a-GCST90200491	X-12026
ebi-a-GCST90200492	X-12411
ebi-a-GCST90200493	X-12013
ebi-a-GCST90200494	X-12007
ebi-a-GCST90200495	X-12462
ebi-a-GCST90200496	X-12714
ebi-a-GCST90200497	X-12740
ebi-a-GCST90200498	X-12730
ebi-a-GCST90200499	X-12701
ebi-a-GCST90200500	X-12816
ebi-a-GCST90200501	X-12731
ebi-a-GCST90200502	X-12707
ebi-a-GCST90200503	X-12729
ebi-a-GCST90200504	X-12830
ebi-a-GCST90200505	X-12818
ebi-a-GCST90200506	X-12812
ebi-a-GCST90200507	X-12822
ebi-a-GCST90200508	X-12738
ebi-a-GCST90200509	X-12544
ebi-a-GCST90200510	X-12680
ebi-a-GCST90200511	X-12906
ebi-a-GCST90200512	X-13684
ebi-a-GCST90200513	X-13507
ebi-a-GCST90200514	X-12851
ebi-a-GCST90200515	X-12849
ebi-a-GCST90200516	X-12847
ebi-a-GCST90200517	X-13553
ebi-a-GCST90200518	X-12839
ebi-a-GCST90200519	X-13729
ebi-a-GCST90200520	X-13007
ebi-a-GCST90200521	X-13844
ebi-a-GCST90200522	X-13728
ebi-a-GCST90200523	X-12844
ebi-a-GCST90200524	X-13695
ebi-a-GCST90200525	X-13723
ebi-a-GCST90200526	X-14056
ebi-a-GCST90200527	X-13866
ebi-a-GCST90200528	X-17146
ebi-a-GCST90200529	X-16397
ebi-a-GCST90200530	X-17335
ebi-a-GCST90200531	X-16964
ebi-a-GCST90200532	X-16935
ebi-a-GCST90200533	X-15486
ebi-a-GCST90200534	X-16580
ebi-a-GCST90200535	X-17325
ebi-a-GCST90200536	X-17328
ebi-a-GCST90200537	X-16087
ebi-a-GCST90200538	X-17010
ebi-a-GCST90200539	X-14939
ebi-a-GCST90200540	X-15461
ebi-a-GCST90200541	X-15523
ebi-a-GCST90200542	X-15728
ebi-a-GCST90200543	X-15503
ebi-a-GCST90200544	X-16124
ebi-a-GCST90200545	X-17438
ebi-a-GCST90200546	X-17354
ebi-a-GCST90200547	X-17654
ebi-a-GCST90200548	X-17676
ebi-a-GCST90200549	X-17367
ebi-a-GCST90200550	X-17357
ebi-a-GCST90200551	X-18886
ebi-a-GCST90200552	X-18887
ebi-a-GCST90200553	X-17653
ebi-a-GCST90200554	X-17346
ebi-a-GCST90200555	X-17690
ebi-a-GCST90200556	X-18345
ebi-a-GCST90200557	X-17685
ebi-a-GCST90200558	X-18888
ebi-a-GCST90200559	X-18901
ebi-a-GCST90200560	X-17351
ebi-a-GCST90200561	X-18779
ebi-a-GCST90200562	X-21286
ebi-a-GCST90200563	X-21355
ebi-a-GCST90200564	X-21319
ebi-a-GCST90200565	X-21258
ebi-a-GCST90200566	X-21364
ebi-a-GCST90200567	X-21353
ebi-a-GCST90200568	X-19438
ebi-a-GCST90200569	X-18913
ebi-a-GCST90200570	X-18921
ebi-a-GCST90200571	X-21339
ebi-a-GCST90200572	X-19299
ebi-a-GCST90200573	X-18935
ebi-a-GCST90200574	X-21310
ebi-a-GCST90200575	X-21283
ebi-a-GCST90200576	X-21285
ebi-a-GCST90200577	X-21312
ebi-a-GCST90200578	X-18922
ebi-a-GCST90200579	X-21442
ebi-a-GCST90200580	X-21796
ebi-a-GCST90200581	X-21441
ebi-a-GCST90200582	X-21752
ebi-a-GCST90200583	X-21807
ebi-a-GCST90200584	X-21736
ebi-a-GCST90200585	X-21829
ebi-a-GCST90200586	X-21471
ebi-a-GCST90200587	X-21733
ebi-a-GCST90200588	X-21742
ebi-a-GCST90200589	X-21821
ebi-a-GCST90200590	X-21470
ebi-a-GCST90200591	X-21383
ebi-a-GCST90200592	X-21607
ebi-a-GCST90200593	X-21834
ebi-a-GCST90200594	X-21467
ebi-a-GCST90200595	X-22776
ebi-a-GCST90200596	X-23655
ebi-a-GCST90200597	X-22834
ebi-a-GCST90200598	X-22771
ebi-a-GCST90200599	X-23639
ebi-a-GCST90200600	X-23648
ebi-a-GCST90200601	X-23654
ebi-a-GCST90200602	X-22520
ebi-a-GCST90200603	X-23641
ebi-a-GCST90200604	X-23276
ebi-a-GCST90200605	X-21845
ebi-a-GCST90200606	X-22509
ebi-a-GCST90200607	X-23644
ebi-a-GCST90200608	X-22162
ebi-a-GCST90200609	X-23587
ebi-a-GCST90200610	X-23593
ebi-a-GCST90200611	X-23636
ebi-a-GCST90200612	X-23678
ebi-a-GCST90200613	X-23680
ebi-a-GCST90200614	X-23780
ebi-a-GCST90200615	X-23974
ebi-a-GCST90200616	X-23659
ebi-a-GCST90200617	X-23665
ebi-a-GCST90200618	X-23782
ebi-a-GCST90200619	X-24295
ebi-a-GCST90200620	X-24243
ebi-a-GCST90200621	X-23739
ebi-a-GCST90200622	X-23997
ebi-a-GCST90200623	X-24241
ebi-a-GCST90200624	X-24328
ebi-a-GCST90200625	X-24456
ebi-a-GCST90200626	X-24418
ebi-a-GCST90200627	X-24344
ebi-a-GCST90200628	X-24556
ebi-a-GCST90200629	X-24337
ebi-a-GCST90200630	X-24546
ebi-a-GCST90200631	X-24306
ebi-a-GCST90200632	X-24307
ebi-a-GCST90200633	X-24334
ebi-a-GCST90200634	X-24518
ebi-a-GCST90200635	X-24494
ebi-a-GCST90200636	X-24544
ebi-a-GCST90200637	X-24531
ebi-a-GCST90200638	X-24811
ebi-a-GCST90200639	X-24757
ebi-a-GCST90200640	X-24978
ebi-a-GCST90200641	X-24970
ebi-a-GCST90200642	X-24795
ebi-a-GCST90200643	X-24951
ebi-a-GCST90200644	X-24728
ebi-a-GCST90200645	X-24565
ebi-a-GCST90200646	X-24801
ebi-a-GCST90200647	X-24736
ebi-a-GCST90200648	X-24585
ebi-a-GCST90200649	X-24588
ebi-a-GCST90200650	X-25109
ebi-a-GCST90200651	X-24947
ebi-a-GCST90200652	X-24949
ebi-a-GCST90200653	X-24812
ebi-a-GCST90200654	X-25217
ebi-a-GCST90200655	X-25828
ebi-a-GCST90200656	X-25371
ebi-a-GCST90200657	X-25419
ebi-a-GCST90200658	X-25265
ebi-a-GCST90200659	X-25172
ebi-a-GCST90200660	X-25957
ebi-a-GCST90200661	X-25422
ebi-a-GCST90200662	X-25790
ebi-a-GCST90200663	X-25420
ebi-a-GCST90200664	X-25810
ebi-a-GCST90200665	X-25433
ebi-a-GCST90200666	X-25343
ebi-a-GCST90200667	X-25271
ebi-a-GCST90200668	X-25520
ebi-a-GCST90200669	X-25519
ebi-a-GCST90200670	X-26111
ebi-a-GCST90200671	X-26109
ebi-a-GCST90200672	X-26054
ebi-a-GCST90200673	Carnitine C4
ebi-a-GCST90200674	Androsterone sulfate
ebi-a-GCST90200675	N-acetyltyrosine
ebi-a-GCST90200676	N-acetyl-L-glutamine
ebi-a-GCST90200677	N-acetylphenylalanine
ebi-a-GCST90200678	N-acetylasparagine
ebi-a-GCST90200679	N-acetylarginine
ebi-a-GCST90200680	5-acetylamino-6-formylamino-3-methyluracil
ebi-a-GCST90200681	Orotidine
ebi-a-GCST90200682	3-methylcytidine
ebi-a-GCST90200683	N-acetylcitrulline
ebi-a-GCST90200684	N-acetyl-aspartyl-glutamate (naag)
ebi-a-GCST90200685	1-stearoyl-2-arachidonoyl-gpc (18:0/20:4)
ebi-a-GCST90200686	Bilirubin (E,E)
ebi-a-GCST90200687	Bilirubin (E,Z or Z,E)
ebi-a-GCST90200688	Androsterone glucuronide
ebi-a-GCST90200689	N6-methyllysine
ebi-a-GCST90200690	N-acetyl-1-methylhistidine
ebi-a-GCST90200691	N-delta-acetylornithine
ebi-a-GCST90200692	1-palmitoyl-2-arachidonoyl-gpc (16:0/20:4n6)
ebi-a-GCST90200693	Glycochenodeoxycholate glucuronide (1)
ebi-a-GCST90200694	2'-o-methylcytidine
ebi-a-GCST90200695	2'-o-methyluridine
ebi-a-GCST90200696	N6,N6-dimethyllysine
ebi-a-GCST90200697	N2-acetyl,N6,N6-dimethyllysine
ebi-a-GCST90200698	N2-acetyl,N6-methyllysine
ebi-a-GCST90200699	Deoxycholic acid glucuronide
ebi-a-GCST90200700	Decadienedioic acid (C10:2-DC)
ebi-a-GCST90200701	Bilirubin degradation product, C17H18N2O4 (1)
ebi-a-GCST90200702	Bilirubin degradation product, C17H18N2O4 (2)
ebi-a-GCST90200703	Bilirubin degradation product, C17H18N2O4 (3)
ebi-a-GCST90200704	Bilirubin (z,z)
ebi-a-GCST90200705	Ethylmalonate
ebi-a-GCST90200706	Biliverdin
ebi-a-GCST90200707	Glycine
ebi-a-GCST90200708	X-12112
ebi-a-GCST90200709	X-12798
ebi-a-GCST90200710	X-13431
ebi-a-GCST90200711	X-19141
ebi-a-GCST90200712	Spermidine to 5-methylthioadenosine (MTA) ratio
ebi-a-GCST90200713	Spermidine to ornithine ratio
ebi-a-GCST90200714	Alpha-ketoglutarate to alpha-ketobutyrate ratio
ebi-a-GCST90200715	Alpha-ketoglutarate to glutamate ratio
ebi-a-GCST90200716	Adenosine 5'-diphosphate (ADP) to phosphoethanolamine ratio
ebi-a-GCST90200717	3-phosphoglycerate to adenosine 5'-diphosphate (ADP) ratio
ebi-a-GCST90200718	Alpha-ketoglutarate to succinate ratio
ebi-a-GCST90200719	Adenosine 3',5'-cyclic monophosphate (cAMP) to adenosine 5'-monophosphate (AMP) ratio
ebi-a-GCST90200720	Adenosine 5'-diphosphate (ADP) to pantothenate ratio
ebi-a-GCST90200721	Adenosine 5'-diphosphate (ADP) to phosphate ratio
ebi-a-GCST90200722	S-adenosylhomocysteine (SAH) to leucine ratio
ebi-a-GCST90200723	S-adenosylhomocysteine (SAH) to 5-methyluridine (ribothymidine) ratio
ebi-a-GCST90200724	Cholate to taurocholate ratio
ebi-a-GCST90200725	Adenosine 5'-diphosphate (ADP) to creatine ratio
ebi-a-GCST90200726	N-acetylputrescine to (N(1) + N(8))-acetylspermidine ratio
ebi-a-GCST90200727	Adenosine 3',5'-cyclic monophosphate (cAMP) to taurocholate ratio
ebi-a-GCST90200728	Adenosine 5'-diphosphate (ADP) to Adenosine 5'-monophosphate (AMP) ratio
ebi-a-GCST90200729	3-phosphoglycerate to phosphate ratio
ebi-a-GCST90200730	Adenosine 5'-diphosphate (ADP) to fructose ratio
ebi-a-GCST90200731	Adenosine 5'-diphosphate (ADP) to mannose ratio
ebi-a-GCST90200732	Adenosine 5'-diphosphate (ADP) to tyrosine ratio
ebi-a-GCST90200733	Adenosine 5'-diphosphate (ADP) to N-acetylglucosamine to N-acetylgalactosamine ratio
ebi-a-GCST90200734	Adenosine 5'-monophosphate (AMP) to palmitate (16:0) ratio
ebi-a-GCST90200735	Arginine to ornithine ratio
ebi-a-GCST90200736	Adenosine 5'-diphosphate (ADP) to arginine ratio
ebi-a-GCST90200737	Adenosine 5'-diphosphate (ADP) to 2'-deoxyuridine ratio
ebi-a-GCST90200738	Adenosine 5'-monophosphate (AMP) to inosine 5'-monophosphate (IMP) ratio
ebi-a-GCST90200739	Adenosine 5'-monophosphate (AMP) to proline ratio
ebi-a-GCST90200740	Arachidonate (20:4n6) to oleate to vaccenate (18:1) ratio
ebi-a-GCST90200741	Adenosine 5'-monophosphate (AMP) to alanine ratio
ebi-a-GCST90200742	Aspartate to citrate ratio
ebi-a-GCST90200743	Arginine to citrulline ratio
ebi-a-GCST90200744	Arginine to glutamate ratio
ebi-a-GCST90200745	Adenosine 5'-monophosphate (AMP) to phenylalanine ratio
ebi-a-GCST90200746	Adenosine 5'-diphosphate (ADP) to gluconate ratio
ebi-a-GCST90200747	Adenosine 5'-monophosphate (AMP) to phosphate ratio
ebi-a-GCST90200748	Aspartate to glutamate ratio
ebi-a-GCST90200749	Arachidonate (20:4n6) to pyruvate ratio
ebi-a-GCST90200750	Aspartate to asparagine ratio
ebi-a-GCST90200751	Cortisone to cortisol ratio
ebi-a-GCST90200752	Succinate to acetoacetate ratio
ebi-a-GCST90200753	Aspartate to citrulline ratio
ebi-a-GCST90200754	Sphingosine to phosphate ratio
ebi-a-GCST90200755	Inosine 5'-monophosphate (IMP) to phosphate ratio
ebi-a-GCST90200756	Glycine to pyridoxal ratio
ebi-a-GCST90200757	Glycine to alanine ratio
ebi-a-GCST90200758	Glycine to serine ratio
ebi-a-GCST90200759	Histidine to trans-urocanate ratio
ebi-a-GCST90200760	Methionine to methionine sulfoxide ratio
ebi-a-GCST90200761	Citrulline to dimethylarginine (SDMA + ADMA) ratio
ebi-a-GCST90200762	Palmitate (16:0) to myristate (14:0) ratio
ebi-a-GCST90200763	Phosphate to N-acetylneuraminate ratio
ebi-a-GCST90200764	Phosphate to uridine ratio
ebi-a-GCST90200765	Phosphate to alanine ratio
ebi-a-GCST90200766	Phosphate to phosphoethanolamine ratio
ebi-a-GCST90200767	Phosphate to glucose ratio
ebi-a-GCST90200768	Phosphate to 2'-deoxyuridine ratio
ebi-a-GCST90200769	Phosphate to mannose ratio
ebi-a-GCST90200770	Phenylalanine to tyrosine ratio
ebi-a-GCST90200771	Phosphate to fructose ratio
ebi-a-GCST90200772	Phosphate to citrate ratio
ebi-a-GCST90200773	Serine to alpha-tocopherol ratio
ebi-a-GCST90200774	Uridine to pseudouridine ratio
ebi-a-GCST90200775	Serine to pyruvate ratio
ebi-a-GCST90200776	Glutamate to glutamine ratio
ebi-a-GCST90200777	Uridine to cytidine ratio
ebi-a-GCST90200778	Pyruvate to 3-methyl-2-oxobutyrate ratio
ebi-a-GCST90200779	Pyruvate to N-acetylneuraminate ratio
ebi-a-GCST90200780	Alanine to pyruvate ratio
ebi-a-GCST90200781	Glucose to maltose ratio
ebi-a-GCST90200782	Mannose to trans-4-hydroxyproline ratio
ebi-a-GCST90200783	Mannose to S-methylcysteine ratio
ebi-a-GCST90200784	Glutamate to cysteine ratio
ebi-a-GCST90200785	Cysteine to 5-oxoproline ratio
ebi-a-GCST90200786	Cysteine to alanine ratio
ebi-a-GCST90200787	Glutamine to asparagine ratio
ebi-a-GCST90200788	5-oxoproline to citrate ratio
ebi-a-GCST90200789	Alpha-tocopherol to sulfate ratio
ebi-a-GCST90200790	Thyroxine to taurocholate ratio
ebi-a-GCST90200791	Creatine to carnitine ratio
ebi-a-GCST90200792	Carnitine to palmitoylcarnitine (C16) ratio
ebi-a-GCST90200793	Glycolithocholate to glycolithocholate sulfate ratio
ebi-a-GCST90200794	Oleoyl-linoleoyl-glycerol (18:1 to 18:2) [2] to linoleoyl-arachidonoyl-glycerol (18:2 to 20:4) [1] ratio
ebi-a-GCST90200795	Oleoyl-linoleoyl-glycerol (18:1 to 18:2) [2] to linoleoyl-arachidonoyl-glycerol (18:2 to 20:4) [2] ratio
ebi-a-GCST90200796	Spermidine to (N(1) + N(8))-acetylspermidine ratio
ebi-a-GCST90200797	Spermidine to N-acetylputrescine ratio
ebi-a-GCST90200798	Dopamine 4-sulfate to dopamine 3-O-sulfate ratio
ebi-a-GCST90200799	Spermidine to adenosine 5'-diphosphate (ADP) ratio
ebi-a-GCST90200800	Spermidine to histidine ratio
ebi-a-GCST90200801	5-methylthioadenosine (MTA) to phosphate ratio
ebi-a-GCST90200802	Histidine to pyruvate ratio
ebi-a-GCST90200803	Spermidine to phosphate ratio
ebi-a-GCST90200804	Spermidine to pyruvate ratio
ebi-a-GCST90200805	Spermidine to carnitine ratio
ebi-a-GCST90200806	Spermidine to ergothioneine ratio
ebi-a-GCST90200807	Carnitine to ergothioneine ratio
ebi-a-GCST90200808	Spermidine to choline ratio
ebi-a-GCST90200809	Spermidine to taurocholate ratio
ebi-a-GCST90200810	Alpha-ketoglutarate to kynurenine ratio
ebi-a-GCST90200811	Choline to taurocholate ratio
ebi-a-GCST90200812	Glutamate to kynurenine ratio
ebi-a-GCST90200813	Ornithine to glutamate ratio
ebi-a-GCST90200814	Alpha-ketoglutarate to ornithine ratio
ebi-a-GCST90200815	3-hydroxyisobutyrate to adenosine 5'-diphosphate (ADP) ratio
ebi-a-GCST90200816	Alpha-ketoglutarate to aspartate ratio
ebi-a-GCST90200817	3-hydroxyisobutyrate to phosphate ratio
ebi-a-GCST90200818	Adenosine 5'-diphosphate (ADP) to glycerate ratio
ebi-a-GCST90200819	3-phosphoglycerate to glycerate ratio
ebi-a-GCST90200820	Adenosine 5'-diphosphate (ADP) to valine ratio
ebi-a-GCST90200821	Adenosine 5'-diphosphate (ADP) to glycine ratio
ebi-a-GCST90200822	Phosphate to valine ratio
ebi-a-GCST90200823	Adenosine 5'-diphosphate (ADP) to N-palmitoyl-sphingosine (d18:1 to 16:0) ratio
ebi-a-GCST90200824	Adenosine 5'-diphosphate (ADP) to sulfate ratio
ebi-a-GCST90200825	Phosphate to sulfate ratio
ebi-a-GCST90200826	Glycine to phosphate ratio
ebi-a-GCST90200827	Phosphate to N-palmitoyl-sphingosine (d18:1 to 16:0) ratio
ebi-a-GCST90200828	Cholate to bilirubin (Z,Z) ratio
ebi-a-GCST90200829	Bilirubin (Z,Z) to taurocholate ratio
ebi-a-GCST90200830	Cholate to adenosine 3',5'-cyclic monophosphate (cAMP) ratio
ebi-a-GCST90200831	Cholate to phosphate ratio
ebi-a-GCST90200832	Adenosine 5'-diphosphate (ADP) to citrate ratio
ebi-a-GCST90200833	Cholate to adenosine 5'-monophosphate (AMP) ratio
ebi-a-GCST90200834	Adenosine 5'-diphosphate (ADP) to glycerol 3-phosphate ratio
ebi-a-GCST90200835	Adenosine 5'-diphosphate (ADP) to glycerol ratio
ebi-a-GCST90200836	Glycerol to glycerol 3-phosphate ratio
ebi-a-GCST90200837	Adenosine 5'-diphosphate (ADP) to glutamate ratio
ebi-a-GCST90200838	Phosphate to glutamate ratio
ebi-a-GCST90200839	Adenosine 5'-diphosphate (ADP) to aspartate ratio
ebi-a-GCST90200840	Adenosine 5'-diphosphate (ADP) to flavin adenine dinucleotide (FAD) ratio
ebi-a-GCST90200841	Adenosine 5'-diphosphate (ADP) to oxalate (ethanedioate) ratio
ebi-a-GCST90200842	Citrate to oxalate (ethanedioate) ratio
ebi-a-GCST90200843	Adenosine 5'-monophosphate (AMP) to flavin adenine dinucleotide (FAD) ratio
ebi-a-GCST90200844	Aspartate to phosphate ratio
ebi-a-GCST90200845	Adenosine 5'-monophosphate (AMP) to citrate ratio
ebi-a-GCST90200846	Phenylalanine to phosphate ratio
ebi-a-GCST90200847	Phosphate to tryptophan ratio
ebi-a-GCST90200848	Adenosine 5'-monophosphate (AMP) to glutamine ratio
ebi-a-GCST90200849	Adenosine 5'-monophosphate (AMP) to threonine ratio
ebi-a-GCST90200850	Adenosine 5'-monophosphate (AMP) to tryptophan ratio
ebi-a-GCST90200851	Adenosine 5'-monophosphate (AMP) to glycine ratio
ebi-a-GCST90200852	Adenosine 5'-monophosphate (AMP) to arginine ratio
ebi-a-GCST90200853	Adenosine 5'-monophosphate (AMP) to tyrosine ratio
ebi-a-GCST90200854	Arginine to phosphate ratio
ebi-a-GCST90200855	Phosphate to threonine ratio
ebi-a-GCST90200856	Phosphate to glutamine ratio
ebi-a-GCST90200857	Adenosine 5'-monophosphate (AMP) to aspartate ratio
ebi-a-GCST90200858	Phosphate to tyrosine ratio
ebi-a-GCST90200859	Adenosine 5'-monophosphate (AMP) to asparagine ratio
ebi-a-GCST90200860	Adenosine 5'-monophosphate (AMP) to serine ratio
ebi-a-GCST90200861	Histidine to phosphate ratio
ebi-a-GCST90200862	Adenosine 5'-monophosphate (AMP) to methionine ratio
ebi-a-GCST90200863	Phosphate to serine ratio
ebi-a-GCST90200864	Methionine to phosphate ratio
ebi-a-GCST90200865	Adenosine 5'-monophosphate (AMP) to histidine ratio
ebi-a-GCST90200866	phosphate to asparagine ratio
ebi-a-GCST90200867	Adenosine 5'-monophosphate (AMP) to isoleucine ratio
ebi-a-GCST90200868	Isoleucine to phosphate ratio
ebi-a-GCST90200869	Adenosine 5'-monophosphate (AMP) to valine ratio
ebi-a-GCST90200870	Adenosine 5'-monophosphate (AMP) to acetoacetate ratio
ebi-a-GCST90200871	Adenosine 5'-monophosphate (AMP) to cysteine ratio
ebi-a-GCST90200872	Phosphate to cysteine ratio
ebi-a-GCST90200873	Cortisol to 4-cholesten-3-one ratio
ebi-a-GCST90200874	Cysteinylglycine to taurine ratio
ebi-a-GCST90200875	Cysteinylglycine to glutamate ratio
ebi-a-GCST90200876	Cortisone to 4-cholesten-3-one ratio
ebi-a-GCST90200877	Taurine to glutamate ratio
ebi-a-GCST90200878	Glutarate (C5-DC) to caprylate (8:0) ratio
ebi-a-GCST90200879	Adenosine 5'-monophosphate (AMP) to glutamate ratio
ebi-a-GCST90200880	Glutarate (C5-DC) to salicylate ratio
ebi-a-GCST90200881	Aspartate to N-acetylglucosamine to N-acetylgalactosamine ratio
ebi-a-GCST90200882	Aspartate to mannose ratio
ebi-a-GCST90200883	Phosphate to acetoacetate ratio
ebi-a-GCST90200884	Mannose to N-acetylglucosamine to N-acetylgalactosamine ratio
ebi-a-GCST90200885	Phenylpyruvate to citrate ratio
ebi-a-GCST90200886	Phenylpyruvate to 4-hydroxyphenylpyruvate ratio
ebi-a-GCST90200887	Cholesterol to cortisol ratio
ebi-a-GCST90200888	Citrate to 4-hydroxyphenylpyruvate ratio
ebi-a-GCST90200889	Cholesterol to taurocholate ratio
ebi-a-GCST90200890	Cortisol to taurocholate ratio
ebi-a-GCST90200891	Salicylate to caprylate (8:0) ratio
ebi-a-GCST90200892	Hypotaurine to taurine ratio
ebi-a-GCST90200893	Taurine to cysteine ratio
ebi-a-GCST90200894	Inosine to theophylline ratio
ebi-a-GCST90200895	Hypotaurine to cysteine ratio
ebi-a-GCST90200896	Inosine to EDTA ratio
ebi-a-GCST90200897	Theophylline to EDTA ratio
ebi-a-GCST90200898	Citrulline to phosphate ratio
ebi-a-GCST90200899	Citrulline to ornithine ratio
ebi-a-GCST90200900	Phosphate to oleoyl-linoleoyl-glycerol (18:1 to 18:2) [2] ratio
ebi-a-GCST90200901	Ornithine to phosphate ratio
ebi-a-GCST90200902	Phosphate to linoleoyl-arachidonoyl-glycerol (18:2 to 20:4) [2] ratio
ebi-a-GCST90200903	Phosphate to glycerol ratio
ebi-a-GCST90200904	Phosphate to linoleoyl-arachidonoyl-glycerol (18:2 to 20:4) [1] ratio
ebi-a-GCST90200905	Glucose to glycerol ratio
ebi-a-GCST90200906	2'-deoxyuridine to cytidine ratio
ebi-a-GCST90200907	Retinol (Vitamin A) to linoleoyl-arachidonoyl-glycerol (18:2 to 20:4) [1] ratio
ebi-a-GCST90200908	Retinol (Vitamin A) to linoleoyl-arachidonoyl-glycerol (18:2 to 20:4) [2] ratio
ebi-a-GCST90200909	Uridine to 2'-deoxyuridine ratio
ebi-a-GCST90200910	Retinol (Vitamin A) to oleoyl-linoleoyl-glycerol (18:1 to 18:2) [2] ratio
ebi-a-GCST90200911	Tryptophan to pyruvate ratio
ebi-a-GCST90200912	tryptophan to tyrosine ratio
ebi-a-GCST90200913	Glucose to sucrose ratio
ebi-a-GCST90200914	Tyrosine to pyruvate ratio
ebi-a-GCST90200915	Glucose to fructose ratio
ebi-a-GCST90200916	Fructose to sucrose ratio
ebi-a-GCST90200917	Alpha-ketobutyrate to 3-methyl-2-oxobutyrate ratio
ebi-a-GCST90200918	N-palmitoyl-sphingosine (d18:1 to 16:0) to N-palmitoyl-sphinganine (d18:0 to 16:0) ratio
ebi-a-GCST90200919	Caffeine to theophylline ratio
ebi-a-GCST90200920	Mannose to glycerol ratio
ebi-a-GCST90200921	Mannose to mannitol to sorbitol ratio
ebi-a-GCST90200922	Alpha-ketobutyrate to pyruvate ratio
ebi-a-GCST90200923	Glycerol to mannitol to sorbitol ratio
ebi-a-GCST90200924	Alpha-tocopherol to glycerol ratio
ebi-a-GCST90200925	Caffeine to theobromine ratio
ebi-a-GCST90200926	N-stearoyl-sphingosine (d18:1 to 18:0) to N-palmitoyl-sphinganine (d18:0 to 16:0) ratio
ebi-a-GCST90200927	Theophylline to theobromine ratio
ebi-a-GCST90200928	N-palmitoyl-sphingosine (d18:1 to 16:0) to N-stearoyl-sphingosine (d18:1 to 18:0) ratio
ebi-a-GCST90200929	Glycerol to carnitine ratio
ebi-a-GCST90200930	Carnitine to acetylcarnitine (C2) ratio
ebi-a-GCST90200931	Glycerol to sulfate ratio
ebi-a-GCST90200932	Glycerol to palmitoylcarnitine (C16) ratio
ebi-a-GCST90200933	Alpha-ketoglutarate to proline ratio
ebi-a-GCST90200934	Acetylcarnitine (C2) to propionylcarnitine (C3) ratio
ebi-a-GCST90200935	Carnitine to propionylcarnitine (C3) ratio
ebi-a-GCST90200936	Succinate to proline ratio
ebi-a-GCST90200937	Alpha-ketoglutarate to trans-4-hydroxyproline ratio
ebi-a-GCST90200938	Alpha-ketoglutarate to alanine ratio
ebi-a-GCST90200939	Proline to trans-4-hydroxyproline ratio
ebi-a-GCST90200940	Adenosine 5'-diphosphate (ADP) to EDTA ratio
ebi-a-GCST90200941	Succinate to trans-4-hydroxyproline ratio
ebi-a-GCST90200942	Glutamate to pyruvate ratio
ebi-a-GCST90200943	Phosphate to EDTA ratio
ebi-a-GCST90200944	Alpha-ketoglutarate to pyruvate ratio
ebi-a-GCST90200945	Adenosine 5'-monophosphate (AMP) to EDTA ratio
ebi-a-GCST90200946	Glutamate to alanine ratio
ebi-a-GCST90200947	Adenosine 5'-diphosphate (ADP) to glucose ratio
ebi-a-GCST90200948	Adenosine 5'-diphosphate (ADP) to mannitol to sorbitol ratio
ebi-a-GCST90200949	Adenosine 5'-diphosphate (ADP) to N-acetylneuraminate ratio
ebi-a-GCST90200950	Glucose to mannitol to sorbitol ratio
ebi-a-GCST90200951	Mannose to fructose ratio
ebi-a-GCST90200952	Adenosine 5'-diphosphate (ADP) to cytidine ratio
ebi-a-GCST90200953	Glucose-to-mannose ratio
ebi-a-GCST90200954	Cytidine to N-acetylneuraminate ratio
ebi-a-GCST90200955	Adenosine 5'-diphosphate (ADP) to choline phosphate ratio
ebi-a-GCST90200956	Cytidine to N-acetylglucosamine to N-acetylgalactosamine ratio
ebi-a-GCST90200957	N-acetylneuraminate to N-acetylglucosamine to N-acetylgalactosamine ratio
ebi-a-GCST90200958	Adenosine 5'-diphosphate (ADP) to choline ratio
ebi-a-GCST90200959	Choline phosphate to choline ratio
ebi-a-GCST90200960	Choline phosphate to phosphoethanolamine ratio
ebi-a-GCST90200961	Adenosine 5'-diphosphate (ADP) to ornithine ratio
ebi-a-GCST90200962	Adenosine 5'-diphosphate (ADP) to glutamine ratio
ebi-a-GCST90200963	Inosine 5'-monophosphate (IMP) to urate ratio
ebi-a-GCST90200964	Adenosine 5'-diphosphate (ADP) to 5-oxoproline ratio
ebi-a-GCST90200965	Glutamate to 5-oxoproline ratio
ebi-a-GCST90200966	Adenosine 5'-diphosphate (ADP) to uridine ratio
ebi-a-GCST90200967	Phosphate to urate ratio
ebi-a-GCST90200968	Phosphate to 5-oxoproline ratio
ebi-a-GCST90200969	Adenosine 5'-monophosphate (AMP) to N-palmitoyl-sphingosine (d18:1 to 16:0) ratio
ebi-a-GCST90200970	Adenosine 5'-monophosphate (AMP) to leucine ratio
ebi-a-GCST90200971	Leucine to phosphate ratio
ebi-a-GCST90200972	Leucine to N-palmitoyl-sphingosine (d18:1 to 16:0) ratio
ebi-a-GCST90200973	Proline to glutamate ratio
ebi-a-GCST90200974	Phosphate to proline ratio
ebi-a-GCST90200975	Arachidonate (20:4n6) to caffeine ratio
ebi-a-GCST90200976	Adenosine 5'-monophosphate (AMP) to urate ratio
ebi-a-GCST90200977	Arachidonate (20:4n6) to paraxanthine ratio
ebi-a-GCST90200978	Caffeine to paraxanthine ratio
ebi-a-GCST90200979	Arachidonate (20:4n6) to linoleate (18:2n6) ratio
ebi-a-GCST90200980	Phosphoethanolamine to choline ratio
ebi-a-GCST90200981	Caffeine to linoleate (18:2n6) ratio
ebi-a-GCST90200982	Paraxanthine to linoleate (18:2n6) ratio
ebi-a-GCST90200983	Cholesterol to linoleoyl-arachidonoyl-glycerol (18:2 to 20:4) [1] ratio
ebi-a-GCST90200984	Cholesterol to benzoate ratio
ebi-a-GCST90200985	Cholesterol to oleoyl-linoleoyl-glycerol (18:1 to 18:2) [2] ratio
ebi-a-GCST90200986	Cholesterol to linoleoyl-arachidonoyl-glycerol (18:2 to 20:4) [2] ratio
ebi-a-GCST90200987	Benzoate to oleoyl-linoleoyl-glycerol (18:1 to 18:2) [2] ratio
ebi-a-GCST90200988	Benzoate to linoleoyl-arachidonoyl-glycerol (18:2 to 20:4) [1] ratio
ebi-a-GCST90200989	Histidine to asparagine ratio
ebi-a-GCST90200990	Benzoate to linoleoyl-arachidonoyl-glycerol (18:2 to 20:4) [2] ratio
ebi-a-GCST90200991	Histidine to alanine ratio
ebi-a-GCST90200992	Alanine to asparagine ratio
ebi-a-GCST90200993	Salicylate to oxalate (ethanedioate) ratio
ebi-a-GCST90200994	Glutamine to alanine ratio
ebi-a-GCST90200995	Salicylate to taurocholate ratio
ebi-a-GCST90200996	Citrate to taurocholate ratio
ebi-a-GCST90200997	Histidine to glutamine ratio
ebi-a-GCST90200998	Salicylate to citrate ratio
ebi-a-GCST90200999	Taurocholate to oxalate (ethanedioate) ratio
ebi-a-GCST90201000	Serine to threonine ratio
ebi-a-GCST90201001	Serine to alpha-ketobutyrate ratio
ebi-a-GCST90201002	Maltose to sucrose ratio
ebi-a-GCST90201003	Glucose to N-palmitoyl-sphingosine (d18:1 to 16:0) ratio
ebi-a-GCST90201004	Glucose to N-stearoyl-sphingosine (d18:1 to 18:0) ratio
ebi-a-GCST90201005	Fructose to maltose ratio
ebi-a-GCST90201006	Alpha-ketobutyrate to 3-methyl-2-oxovalerate ratio
ebi-a-GCST90201007	Glucose to N-palmitoyl-sphinganine (d18:0 to 16:0) ratio
ebi-a-GCST90201008	Threonine to alpha-ketobutyrate ratio
ebi-a-GCST90201009	Threonine to pyruvate ratio
ebi-a-GCST90201010	Alpha-ketobutyrate to 4-methyl-2-oxopentanoate ratio
ebi-a-GCST90201011	3-methyl-2-oxovalerate to 4-methyl-2-oxopentanoate ratio
ebi-a-GCST90201012	3-methyl-2-oxovalerate to 3-methyl-2-oxobutyrate ratio
ebi-a-GCST90201013	Androsterone glucuronide to etiocholanolone glucuronide ratio
ebi-a-GCST90201014	Glucuronate to androsterone glucuronide ratio
ebi-a-GCST90201015	Bilirubin (Z,Z) to androsterone glucuronide ratio
ebi-a-GCST90201016	Bilirubin (Z,Z) to etiocholanolone glucuronide ratio
ebi-a-GCST90201017	4-methyl-2-oxopentanoate to 3-methyl-2-oxobutyrate ratio
ebi-a-GCST90201018	Bilirubin (Z,Z) to glucuronate ratio
ebi-a-GCST90201019	Glucuronate to etiocholanolone glucuronide ratio
ebi-a-GCST90201020	Paraxanthine to 5-acetylamino-6-formylamino-3-methyluracil ratio

## Sheet: Table S2
Table S2. Instrumental variants identified in serum metabolites.
Metabolites	SNP	effect_allele.exposure	other_allele.exposure	beta.exposure	eaf.exposure	se.exposure	pval.exposure	samplesize.exposure	R2	F
3-methylhistidine	rs10014780	G	A	-0.0956574	0.159583	0.0209224	4.83094e-06	8289	0.00251546	20.8982
3-methylhistidine	rs10181994	T	A	0.0821837	0.691427	0.0169317	1.21096e-06	8289	0.00283423	23.554
3-methylhistidine	rs10966648	T	C	-0.0937684	0.745054	0.0178574	1.51321e-07	8289	0.00331537	27.5659
3-methylhistidine	rs114734560	T	C	-0.35764	0.0102702	0.076823	3.23383e-06	8289	0.0026078	21.6673
3-methylhistidine	rs117090299	C	T	-0.295449	0.0137094	0.0654447	6.34695e-06	8289	0.00245272	20.3756
3-methylhistidine	rs117771460	A	G	0.264482	0.0170496	0.0597176	9.47246e-06	8289	0.0023608	19.6102
3-methylhistidine	rs11872731	A	G	0.135492	0.0719668	0.0304621	8.67197e-06	8289	0.00238106	19.7789
3-methylhistidine	rs12138831	T	G	-0.223214	0.0257563	0.0486608	4.4935e-06	8289	0.0025321	21.0368
3-methylhistidine	rs12553086	G	T	0.14967	0.0669778	0.0307172	1.1018e-06	8289	0.00285602	23.7357
3-methylhistidine	rs13234372	A	G	-0.0821865	0.309524	0.0166991	8.58358e-07	8289	0.0029137	24.2164
3-methylhistidine	rs138750865	T	C	0.229043	0.0259304	0.0483745	2.19298e-06	8289	0.00269728	22.4128
3-methylhistidine	rs146846950	A	G	-0.535769	0.00404492	0.120898	9.35434e-06	8289	0.00236367	19.6342
3-methylhistidine	rs149807477	T	C	-0.26129	0.0171107	0.0590671	9.70658e-06	8289	0.0023552	19.5636
3-methylhistidine	rs17670800	A	G	0.0880673	0.205669	0.0190393	3.73616e-06	8289	0.00257458	21.3906
3-methylhistidine	rs185076690	T	C	0.211694	0.0259039	0.0478147	9.53817e-06	8289	0.00235921	19.597
3-methylhistidine	rs1857803	C	T	-0.0823134	0.265217	0.017447	2.38263e-06	8289	0.00267814	22.2533
3-methylhistidine	rs2518573	G	T	0.0801615	0.738791	0.017558	4.98237e-06	8289	0.00250835	20.839
3-methylhistidine	rs2797978	C	T	0.120013	0.0929542	0.0263768	5.36565e-06	8289	0.00249131	20.697
3-methylhistidine	rs4142196	A	C	-0.0772398	0.739059	0.0173893	8.92094e-06	8289	0.00237456	19.7248
3-methylhistidine	rs72879030	C	G	-0.116576	0.106939	0.0252142	3.77474e-06	8289	0.00257221	21.3709
3-methylhistidine	rs72997812	A	G	0.0913382	0.174747	0.0202172	6.24738e-06	8289	0.00245636	20.406
3-methylhistidine	rs73035811	A	G	0.121144	0.0916234	0.0268809	6.58475e-06	8289	0.00244428	20.3054
3-methylhistidine	rs7516441	A	G	0.109101	0.117381	0.0246539	9.63078e-06	8289	0.002357	19.5786
3-methylhistidine	rs75256283	A	T	0.156459	0.0592049	0.0328215	1.87007e-06	8289	0.00273397	22.7185
3-methylhistidine	rs752834	A	G	0.0925549	0.194184	0.0194528	1.95589e-06	8289	0.00272363	22.6324
3-methylhistidine	rs75782963	A	G	0.209933	0.0271103	0.0472735	8.96138e-06	8289	0.00237351	19.7161
3-methylhistidine	rs7746774	G	A	-0.10469	0.144171	0.021704	1.41037e-06	8289	0.00279905	23.2609
3-methylhistidine	rs9910668	C	A	0.0739981	0.675224	0.0163504	6.01742e-06	8289	0.00246496	20.4776
4-methyl-2-oxopentanoate	rs112482875	C	G	0.183548	0.0370528	0.0390382	2.57958e-06	8255	0.0026708	22.1011
4-methyl-2-oxopentanoate	rs12894999	A	G	-0.0850341	0.813639	0.019043	7.99266e-06	8255	0.00240963	19.9347
4-methyl-2-oxopentanoate	rs2291115	T	C	-0.0877537	0.188329	0.0192477	5.13532e-06	8255	0.00251168	20.7811
4-methyl-2-oxopentanoate	rs56107485	C	A	-0.152913	0.0606982	0.0307105	6.38534e-07	8255	0.0029943	24.7862
4-methyl-2-oxopentanoate	rs58729469	T	C	0.0976357	0.159237	0.0200177	1.07452e-06	8255	0.00287357	23.7839
4-methyl-2-oxopentanoate	rs6055350	C	G	-0.186005	0.96283	0.0393211	2.24051e-06	8255	0.00270337	22.3714
4-methyl-2-oxopentanoate	rs6754181	C	T	0.0935486	0.840504	0.0202835	3.98709e-06	8255	0.00257012	21.2659
4-methyl-2-oxopentanoate	rs7012455	T	C	0.0767546	0.72081	0.0165318	3.43625e-06	8255	0.00260447	21.5508
4-methyl-2-oxopentanoate	rs73597221	A	G	-0.17389	0.0466309	0.0348777	6.17385e-07	8255	0.00300214	24.8513
4-methyl-2-oxopentanoate	rs75090459	A	G	0.26568	0.017058	0.0567147	2.80646e-06	8255	0.00265128	21.9392
4-methyl-2-oxopentanoate	rs77753167	T	C	-0.147065	0.0607551	0.0310573	2.18759e-06	8255	0.00270892	22.4174
4-methyl-2-oxopentanoate	rs893971	G	A	0.0924746	0.399187	0.0150638	8.31252e-10	8255	0.00454444	37.6765
Alpha-hydroxyisocaproate	rs10414919	A	G	-0.0797399	0.280961	0.0161833	8.33707e-07	8250	0.00293418	24.2724
Alpha-hydroxyisocaproate	rs10832920	G	A	-0.0659084	0.539011	0.0142595	3.79896e-06	8250	0.00258283	21.3583
Alpha-hydroxyisocaproate	rs113914810	T	C	0.195815	0.0292252	0.0434709	6.65286e-06	8250	0.00245343	20.2857
Alpha-hydroxyisocaproate	rs11715398	T	C	0.116068	0.105338	0.0236777	9.48658e-07	8250	0.00290422	24.0237
Alpha-hydroxyisocaproate	rs142728688	A	G	-0.23423	0.0227938	0.0483974	1.30022e-06	8250	0.0028311	23.4172
Alpha-hydroxyisocaproate	rs142808012	T	A	0.267776	0.0149562	0.059366	6.46449e-06	8250	0.00246005	20.3405
Alpha-hydroxyisocaproate	rs151029917	T	G	0.405287	0.0064524	0.0904053	7.36017e-06	8250	0.00243012	20.0924
Alpha-hydroxyisocaproate	rs1808859	C	T	0.0726542	0.44434	0.0146613	7.21386e-07	8250	0.00296778	24.5511
Alpha-hydroxyisocaproate	rs1955284	T	C	0.0830487	0.807407	0.0184612	6.84165e-06	8250	0.00244697	20.2321
Alpha-hydroxyisocaproate	rs1975533	G	A	-0.119704	0.116319	0.0225894	1.16365e-07	8250	0.00339218	28.0739
Alpha-hydroxyisocaproate	rs34973031	C	A	-0.123459	0.0853852	0.0259273	1.91937e-06	8250	0.00274085	22.6686
Alpha-hydroxyisocaproate	rs35783478	A	G	0.0830143	0.231208	0.0171179	1.23742e-06	8250	0.00284259	23.5125
Alpha-hydroxyisocaproate	rs4852728	A	C	-0.0864222	0.178937	0.0188155	4.36647e-06	8250	0.00255068	21.0918
Alpha-hydroxyisocaproate	rs4934976	A	G	-0.0731137	0.657788	0.0155296	2.50131e-06	8250	0.00267952	22.1601
Alpha-hydroxyisocaproate	rs620617	T	C	-0.070098	0.599716	0.0147602	2.0429e-06	8250	0.00272638	22.5487
Alpha-hydroxyisocaproate	rs62485457	C	T	0.228417	0.0221196	0.0492927	3.58845e-06	8250	0.00259602	21.4677
Alpha-hydroxyisocaproate	rs72859389	C	A	0.132036	0.0611044	0.029663	8.53929e-06	8250	0.00239585	19.8084
Alpha-hydroxyisocaproate	rs734860	C	T	0.0779035	0.602667	0.0152545	3.27446e-07	8250	0.00315133	26.0743
Alpha-hydroxyisocaproate	rs76445723	T	G	-0.227203	0.0211627	0.0503536	6.41715e-06	8250	0.00246174	20.3546
Alpha-hydroxyisocaproate	rs7737487	A	G	0.0727989	0.595653	0.0146176	6.35102e-07	8250	0.00299737	24.7966
Alpha-hydroxyisocaproate	rs78820411	G	A	0.170371	0.0386388	0.0373253	5.0068e-06	8250	0.00251904	20.8295
Alpha-hydroxyisocaproate	rs79376596	G	A	0.195553	0.0291836	0.0432889	6.26065e-06	8250	0.00246745	20.4019
1,2-dipalmitoyl-gpc (16:0/16:0)	rs102275	C	T	-0.220549	0.34593	0.015913	1.11176e-43	8264	0.0227162	192.044
1,2-dipalmitoyl-gpc (16:0/16:0)	rs1061808	G	T	0.200092	0.631678	0.0156583	2.15628e-37	8264	0.0193768	163.254
1,2-dipalmitoyl-gpc (16:0/16:0)	rs10778301	A	G	-0.0693898	0.461879	0.0154191	6.78686e-06	8264	0.00244467	20.2473
1,2-dipalmitoyl-gpc (16:0/16:0)	rs117470433	T	C	0.26326	0.0176685	0.0585744	6.97514e-06	8264	0.00243839	20.1952
1,2-dipalmitoyl-gpc (16:0/16:0)	rs117752111	G	A	0.239516	0.0207753	0.0538015	8.51368e-06	8264	0.00239249	19.8141
1,2-dipalmitoyl-gpc (16:0/16:0)	rs12438714	T	G	-0.138473	0.0645318	0.0307182	6.54901e-06	8264	0.00245291	20.3158
1,2-dipalmitoyl-gpc (16:0/16:0)	rs12544703	G	A	-0.106164	0.182667	0.019997	1.1023e-07	8264	0.00339904	28.1786
1,2-dipalmitoyl-gpc (16:0/16:0)	rs141357957	T	C	-0.30519	0.0127443	0.0679417	7.05785e-06	8264	0.00243567	20.1726
1,2-dipalmitoyl-gpc (16:0/16:0)	rs145128297	A	G	-0.298888	0.014713	0.0637577	2.76062e-06	8264	0.00265221	21.9708
1,2-dipalmitoyl-gpc (16:0/16:0)	rs1601935	T	G	-0.0771848	0.650326	0.0168088	4.39154e-06	8264	0.00254503	21.0807
1,2-dipalmitoyl-gpc (16:0/16:0)	rs17231506	T	C	0.0901668	0.325307	0.0162354	2.79678e-08	8264	0.00371843	30.8363
1,2-dipalmitoyl-gpc (16:0/16:0)	rs17248720	T	C	-0.122497	0.113267	0.0238862	2.92288e-07	8264	0.00317239	26.2937
1,2-dipalmitoyl-gpc (16:0/16:0)	rs183181954	G	A	0.857517	0.0018173	0.179475	1.77117e-06	8264	0.00275479	22.823
1,2-dipalmitoyl-gpc (16:0/16:0)	rs185772485	G	A	-0.277576	0.0180312	0.0576862	1.4955e-06	8264	0.00279392	23.1481
1,2-dipalmitoyl-gpc (16:0/16:0)	rs2032969	A	G	-0.111093	0.106101	0.0248798	8.00062e-06	8264	0.00240682	19.9331
1,2-dipalmitoyl-gpc (16:0/16:0)	rs2075269	C	T	-0.0815166	0.24807	0.0180752	6.48731e-06	8264	0.00245509	20.3339
1,2-dipalmitoyl-gpc (16:0/16:0)	rs2745311	A	C	0.0702244	0.535022	0.0154888	5.79093e-06	8264	0.00248125	20.5511
1,2-dipalmitoyl-gpc (16:0/16:0)	rs3019671	T	C	-0.0743413	0.39617	0.0156753	2.11027e-06	8264	0.0027143	22.4866
1,2-dipalmitoyl-gpc (16:0/16:0)	rs45617141	G	T	0.264148	0.0177024	0.0582611	5.79112e-06	8264	0.00248124	20.551
1,2-dipalmitoyl-gpc (16:0/16:0)	rs4920834	A	G	0.0902345	0.764055	0.0181074	6.25094e-07	8264	0.00299599	24.8272
1,2-dipalmitoyl-gpc (16:0/16:0)	rs57942043	C	A	0.167765	0.0448804	0.0372989	6.86419e-06	8264	0.00244207	20.2258
1,2-dipalmitoyl-gpc (16:0/16:0)	rs61979368	T	C	0.0825341	0.247334	0.0180997	5.11584e-06	8264	0.00250982	20.7883
1,2-dipalmitoyl-gpc (16:0/16:0)	rs6753019	A	G	-0.0961117	0.837465	0.0210504	4.97633e-06	8264	0.00251621	20.8414
1,2-dipalmitoyl-gpc (16:0/16:0)	rs72728195	C	T	-0.0764083	0.307461	0.0166291	4.33073e-06	8264	0.00254827	21.1076
1,2-dipalmitoyl-gpc (16:0/16:0)	rs7320739	G	T	-0.0957937	0.166891	0.0206722	3.58761e-06	8264	0.00259169	21.4682
1,2-dipalmitoyl-gpc (16:0/16:0)	rs7900015	A	G	0.160184	0.0481855	0.0357053	7.24796e-06	8264	0.00242955	20.1218
1,2-dipalmitoyl-gpc (16:0/16:0)	rs9374755	C	T	-0.0754855	0.306209	0.0167415	6.51662e-06	8264	0.00245404	20.3251
Iminodiacetate (IDA)	rs1080669	T	C	-0.105885	0.13774	0.0228046	3.43172e-06	8213	0.00261808	21.5535
Iminodiacetate (IDA)	rs113401873	A	G	0.249914	0.0189542	0.0558793	7.73518e-06	8213	0.00242952	19.9974
Iminodiacetate (IDA)	rs114028922	C	G	0.163864	0.0527863	0.034701	2.3335e-06	8213	0.00270772	22.2935
Iminodiacetate (IDA)	rs114863573	C	G	0.194631	0.0344806	0.0426242	4.96626e-06	8213	0.00253226	20.8452
Iminodiacetate (IDA)	rs11617909	T	G	-0.145908	0.0654711	0.0312604	3.04888e-06	8213	0.00264556	21.7803
Iminodiacetate (IDA)	rs117448509	T	G	0.255763	0.0184259	0.0576024	8.98944e-06	8213	0.0023947	19.7101
Iminodiacetate (IDA)	rs1297208	C	T	-0.072164	0.425451	0.0161009	7.39509e-06	8213	0.00243993	20.0833
Iminodiacetate (IDA)	rs183008696	T	C	-0.371462	0.00942819	0.0801958	3.62269e-06	8213	0.0026055	21.4496
Iminodiacetate (IDA)	rs185717944	C	T	0.292572	0.0134277	0.0661473	9.73254e-06	8213	0.00237633	19.5585
Iminodiacetate (IDA)	rs2094632	G	A	0.0781469	0.687099	0.0165713	2.40778e-06	8213	0.00270044	22.2333
Iminodiacetate (IDA)	rs2386992	G	A	0.0750443	0.639974	0.0165301	5.62943e-06	8213	0.00250319	20.6053
Iminodiacetate (IDA)	rs2967159	C	T	-0.0892336	0.782601	0.0188596	2.229e-06	8213	0.00271837	22.3813
Iminodiacetate (IDA)	rs55746532	C	G	0.137732	0.0667562	0.0307764	7.63206e-06	8213	0.00243262	20.023
Iminodiacetate (IDA)	rs6506794	G	A	0.0767115	0.709199	0.017227	8.46853e-06	8213	0.00240853	19.8242
Iminodiacetate (IDA)	rs72704298	G	A	0.13257	0.0793087	0.0283537	2.93147e-06	8213	0.0026547	21.8557
Iminodiacetate (IDA)	rs7626271	G	T	0.19145	0.0385131	0.0401333	1.83911e-06	8213	0.00276311	22.7507
Iminodiacetate (IDA)	rs79787801	A	G	-0.132657	0.0767671	0.0290533	4.97162e-06	8213	0.00253202	20.8432
Isobutyrylcarnitine (c4)	rs10746936	T	C	0.0696135	0.469755	0.0156968	9.21239e-06	8243	0.00238037	19.6634
Isobutyrylcarnitine (c4)	rs10999904	A	G	-0.119035	0.0978539	0.0260573	4.91885e-06	8243	0.00252527	20.8634
Isobutyrylcarnitine (c4)	rs1171616	T	G	0.143846	0.769799	0.0186464	1.21539e-14	8243	0.00716797	59.4977
Isobutyrylcarnitine (c4)	rs117599469	T	C	0.46237	0.00565625	0.102868	6.96425e-06	8243	0.00244495	20.1982
Isobutyrylcarnitine (c4)	rs118057342	A	G	-0.406794	0.00889593	0.0823501	7.81961e-07	8243	0.00295156	24.3958
Isobutyrylcarnitine (c4)	rs1361218	A	G	0.070309	0.437217	0.0158874	9.62371e-06	8243	0.00237028	19.5799
Isobutyrylcarnitine (c4)	rs137953078	C	T	0.356478	0.0103175	0.0762052	2.89864e-06	8243	0.00264764	21.8772
Isobutyrylcarnitine (c4)	rs138449764	G	T	0.282029	0.0162918	0.061021	3.80354e-06	8243	0.00258476	21.3562
Isobutyrylcarnitine (c4)	rs17419942	T	C	-0.174599	0.045358	0.0372747	2.81177e-06	8243	0.0026547	21.9356
Isobutyrylcarnitine (c4)	rs17876025	G	A	0.462622	0.00642595	0.096872	1.79167e-06	8243	0.00275912	22.8008
Isobutyrylcarnitine (c4)	rs191504380	T	C	-0.940072	0.00139733	0.205959	5.00986e-06	8243	0.00252104	20.8284
Isobutyrylcarnitine (c4)	rs191926926	T	C	-0.262519	0.0199167	0.0554772	2.22293e-06	8243	0.00270912	22.3865
Isobutyrylcarnitine (c4)	rs192049058	A	C	-0.0881467	0.223096	0.0182397	1.34712e-06	8243	0.00282529	23.3492
Isobutyrylcarnitine (c4)	rs2392361	A	G	-0.0750551	0.657921	0.0166474	6.52794e-06	8243	0.00245987	20.3218
Isobutyrylcarnitine (c4)	rs28504259	G	C	0.106097	0.352048	0.0163475	8.57719e-11	8243	0.00508399	42.1112
Isobutyrylcarnitine (c4)	rs2938016	A	G	-0.100863	0.14177	0.0220059	4.57318e-06	8243	0.00254211	21.0029
Isobutyrylcarnitine (c4)	rs4076181	T	C	0.0865338	0.249242	0.0181584	1.88381e-06	8243	0.00274749	22.7045
Isobutyrylcarnitine (c4)	rs4350602	T	C	0.101579	0.7305	0.0173281	4.57168e-09	8243	0.00415158	34.3558
Isobutyrylcarnitine (c4)	rs594855	G	A	0.0730304	0.34902	0.0164346	8.8424e-06	8243	0.00238982	19.7417
Isobutyrylcarnitine (c4)	rs623898	G	A	0.0978518	0.14762	0.0218005	7.17206e-06	8243	0.00243814	20.1418
Isobutyrylcarnitine (c4)	rs662138	G	C	-0.426307	0.174911	0.0197773	4.72082e-103	8243	0.0533594	464.521
Isobutyrylcarnitine (c4)	rs7111570	T	C	0.775156	0.0276081	0.0463532	8.94066e-63	8243	0.0328129	279.585
Isobutyrylcarnitine (c4)	rs72754719	T	C	0.380179	0.00894487	0.081524	3.11034e-06	8243	0.00263133	21.742
Isobutyrylcarnitine (c4)	rs72758669	C	G	0.221719	0.0289582	0.0459139	1.37207e-06	8243	0.00282101	23.3137
Isobutyrylcarnitine (c4)	rs72778532	T	C	0.141234	0.0692925	0.0299006	2.31889e-06	8243	0.00269935	22.3056
Isobutyrylcarnitine (c4)	rs73212370	T	G	-0.152833	0.0582117	0.0330324	3.71425e-06	8243	0.00259025	21.4017
Isobutyrylcarnitine (c4)	rs74505345	T	C	-0.178643	0.0377886	0.0401706	8.70369e-06	8243	0.00239348	19.772
Isobutyrylcarnitine (c4)	rs75005157	G	A	0.440409	0.00686096	0.0934244	2.42821e-06	8243	0.00268867	22.217
Isobutyrylcarnitine (c4)	rs76370801	T	A	0.137578	0.0750183	0.0291995	2.45692e-06	8243	0.00268592	22.1943
Isobutyrylcarnitine (c4)	rs7759074	C	A	-0.100958	0.829783	0.0204135	7.58954e-07	8243	0.00295852	24.4535
Isobutyrylcarnitine (c4)	rs79495512	C	T	0.139457	0.0877236	0.0271292	2.74045e-07	8243	0.00319545	26.4181
Isobutyrylcarnitine (c4)	rs80254170	G	A	-0.397805	0.074915	0.0286752	9.26033e-44	8243	0.0228149	192.408
Isobutyrylcarnitine (c4)	rs9600076	C	A	0.199831	0.0309483	0.0448813	8.49043e-06	8243	0.0023992	19.8194
3-hydroxylaurate	rs10134992	G	T	-0.143609	0.0590176	0.0322178	8.29411e-06	8206	0.0024154	19.864
3-hydroxylaurate	rs10788817	G	C	0.107101	0.601933	0.0152709	2.3263e-12	8206	0.00595842	49.1759
3-hydroxylaurate	rs117212316	C	T	-0.458639	0.00591824	0.0981736	2.98702e-06	8206	0.00265257	21.8196
3-hydroxylaurate	rs117822743	T	C	0.265639	0.0177088	0.057062	3.23549e-06	8206	0.00263398	21.6663
3-hydroxylaurate	rs144872231	T	C	-0.340328	0.0131837	0.0660982	2.62127e-07	8206	0.00322021	26.5039
3-hydroxylaurate	rs148758368	T	A	0.368433	0.00855014	0.0813538	5.93265e-06	8206	0.00249313	20.5048
3-hydroxylaurate	rs1500511	T	C	-0.079424	0.403034	0.0155803	3.43741e-07	8206	0.0031568	25.9804
3-hydroxylaurate	rs6795560	T	C	-0.201114	0.0316332	0.0429259	2.79774e-06	8206	0.00266781	21.9452
3-hydroxylaurate	rs6844622	G	C	-0.0765279	0.579544	0.0154597	7.41566e-07	8206	0.00297722	24.4981
3-hydroxylaurate	rs710362	G	A	0.156938	0.0490473	0.0345569	5.58724e-06	8206	0.00250706	20.6196
3-hydroxylaurate	rs78085499	T	C	-0.214162	0.0269545	0.0459171	3.09984e-06	8206	0.00264396	21.7485
3-hydroxylaurate	rs78283788	C	A	0.300773	0.0142139	0.0637358	2.36933e-06	8206	0.00270646	22.2641
Docosapentaenoate n3 DPA; 22:5n3	rs112061817	T	C	-0.332497	0.0104772	0.0724645	4.46642e-06	8284	0.00253503	21.0484
Docosapentaenoate n3 DPA; 22:5n3	rs116530753	A	G	-0.162688	0.0502236	0.0340168	1.73049e-06	8284	0.00275351	22.8675
Docosapentaenoate n3 DPA; 22:5n3	rs11715464	G	A	-0.0698351	0.380985	0.0153528	5.39841e-06	8284	0.00249143	20.6856
Docosapentaenoate n3 DPA; 22:5n3	rs117822743	T	C	0.25079	0.0179047	0.0557662	6.88651e-06	8284	0.00243545	20.2196
Docosapentaenoate n3 DPA; 22:5n3	rs12151295	A	G	-0.16702	0.042192	0.03678	5.59745e-06	8284	0.0024831	20.6162
Docosapentaenoate n3 DPA; 22:5n3	rs12631177	T	A	-0.0756504	0.256324	0.0169888	8.46943e-06	8284	0.00238791	19.824
Docosapentaenoate n3 DPA; 22:5n3	rs1485003	A	G	-0.0666471	0.515251	0.0148988	7.70133e-06	8284	0.00240975	20.0058
Docosapentaenoate n3 DPA; 22:5n3	rs150012979	T	C	0.28069	0.0156951	0.0596515	2.53259e-06	8284	0.0026657	22.1364
Docosapentaenoate n3 DPA; 22:5n3	rs150941261	C	T	-0.30444	0.0123977	0.0654649	3.31257e-06	8284	0.00260384	21.6213
Docosapentaenoate n3 DPA; 22:5n3	rs150969060	G	C	-0.204332	0.0287665	0.0443824	4.14668e-06	8284	0.00255212	21.1908
Docosapentaenoate n3 DPA; 22:5n3	rs2635038	C	T	-0.0696827	0.514184	0.0151911	4.49515e-06	8284	0.00253355	21.0362
Docosapentaenoate n3 DPA; 22:5n3	rs28618184	G	A	0.160306	0.0439966	0.0360899	8.91899e-06	8284	0.00237605	19.7253
Docosapentaenoate n3 DPA; 22:5n3	rs3731644	C	T	0.110795	0.100798	0.0243667	5.44199e-06	8284	0.00248957	20.6701
Docosapentaenoate n3 DPA; 22:5n3	rs4246215	T	G	-0.142925	0.352689	0.0154109	1.78812e-20	8284	0.0102762	85.9915
Docosapentaenoate n3 DPA; 22:5n3	rs55823596	G	A	0.0752674	0.316322	0.0160031	2.55997e-06	8284	0.00266322	22.1157
Docosapentaenoate n3 DPA; 22:5n3	rs5751579	T	C	0.0758357	0.250883	0.0170057	8.21772e-06	8284	0.00239484	19.8817
Docosapentaenoate n3 DPA; 22:5n3	rs61818941	T	C	-0.365668	0.00785688	0.0825886	9.5297e-06	8284	0.00236084	19.5988
Docosapentaenoate n3 DPA; 22:5n3	rs61959375	G	A	0.171162	0.0502003	0.0336993	3.79224e-07	8284	0.00310443	25.791
Docosapentaenoate n3 DPA; 22:5n3	rs710362	G	A	0.15362	0.0487642	0.0339923	6.20528e-06	8284	0.00245938	20.4188
Docosapentaenoate n3 DPA; 22:5n3	rs73045049	A	G	-0.195027	0.0351789	0.0402596	1.27104e-06	8284	0.00282476	23.461
Docosapentaenoate n3 DPA; 22:5n3	rs77207094	C	T	-0.257172	0.0186103	0.0549006	2.80888e-06	8284	0.00264183	21.9376
Docosapentaenoate n3 DPA; 22:5n3	rs77515565	T	C	-0.30259	0.0117277	0.0682104	9.15958e-06	8284	0.00236994	19.6745
Docosapentaenoate n3 DPA; 22:5n3	rs78052874	A	C	-0.206629	0.0268004	0.0467276	9.77926e-06	8284	0.0023549	19.5493
Docosapentaenoate n3 DPA; 22:5n3	rs79715983	C	T	0.106721	0.11764	0.0228193	2.91426e-06	8284	0.00263336	21.8671
Docosapentaenoate n3 DPA; 22:5n3	rs9859509	G	T	0.075365	0.252311	0.0169715	8.96791e-06	8284	0.0023748	19.7149
Carnitine C14	rs111269071	C	T	0.134921	0.0681012	0.0295057	4.81463e-06	8241	0.00253085	20.9046
Carnitine C14	rs11242109	T	G	-0.114789	0.476654	0.0148237	9.66201e-15	8241	0.00722369	59.949
Carnitine C14	rs114582935	T	G	-0.469434	0.0051008	0.104271	6.73008e-06	8241	0.00245344	20.2636
Carnitine C14	rs116994213	C	T	-0.253204	0.0185343	0.0549177	4.01492e-06	8241	0.00257287	21.2525
Carnitine C14	rs12907371	C	G	0.107621	0.119372	0.0232278	3.59875e-06	8241	0.00259817	21.4621
Carnitine C14	rs148197593	A	G	-0.209621	0.0267561	0.046079	5.38566e-06	8241	0.00250492	20.6899
Carnitine C14	rs148371531	T	C	0.204723	0.030303	0.0438264	2.99414e-06	8241	0.00264079	21.8151
Carnitine C14	rs149340696	T	C	-0.364011	0.00874848	0.0799313	5.26217e-06	8241	0.00251029	20.7343
Carnitine C14	rs17643150	A	G	-0.190233	0.0344346	0.0406873	2.93267e-06	8241	0.0026456	21.8549
Carnitine C14	rs28864674	G	A	-0.0722921	0.381151	0.0162305	8.42447e-06	8241	0.00240156	19.8341
Carnitine C14	rs34402821	G	A	0.123901	0.0951049	0.0259358	1.77753e-06	8241	0.00276165	22.8163
Carnitine C14	rs34904621	T	C	-0.077196	0.254099	0.0173666	8.78531e-06	8241	0.00239188	19.754
Carnitine C14	rs4146338	T	C	0.11686	0.888528	0.0234863	6.50273e-07	8241	0.00299516	24.7513
Carnitine C14	rs4149577	A	G	0.0697668	0.505812	0.0151233	3.96523e-06	8241	0.00257575	21.2764
Carnitine C14	rs4964471	C	T	0.0960186	0.861891	0.0215871	8.66875e-06	8241	0.00239497	19.7796
Carnitine C14	rs56308528	A	G	0.103729	0.130451	0.0219352	2.25768e-06	8241	0.0027062	22.3569
Carnitine C14	rs6067734	A	G	-0.126087	0.0740718	0.0283511	8.6944e-06	8241	0.00239431	19.774
Carnitine C14	rs72777054	A	G	0.126294	0.0770036	0.0277677	5.41e-06	8241	0.0025039	20.6814
Carnitine C14	rs75555206	A	G	-0.220997	0.0239726	0.048568	5.35808e-06	8241	0.00250612	20.6998
Carnitine C14	rs79599128	G	A	-0.147596	0.0623169	0.0308138	1.66853e-06	8241	0.00277633	22.9379
Carnitine C14	rs80081601	A	T	-0.412822	0.00788701	0.0837017	8.13667e-07	8241	0.00294305	24.3193
Carnitine C14	rs80279825	C	A	0.256608	0.0164627	0.0580649	9.90061e-06	8241	0.00236431	19.5257
Stachydrine	rs10815617	C	T	0.0679443	0.50308	0.0152709	8.61643e-06	8297	0.00238024	19.7912
Stachydrine	rs10859531	G	A	-0.125742	0.104071	0.0249418	4.62089e-07	8297	0.00305391	25.4098
Stachydrine	rs111238885	A	G	0.316398	0.0132555	0.0675014	2.76858e-06	8297	0.00264102	21.9653
Stachydrine	rs115966849	G	A	-0.301714	0.0135902	0.0667846	6.25079e-06	8297	0.00245386	20.4049
Stachydrine	rs116522067	T	A	0.301849	0.0148323	0.0635419	2.03022e-06	8297	0.00271243	22.5608
Stachydrine	rs117323470	C	T	-0.401911	0.00735826	0.0901233	8.21238e-06	8297	0.00239125	19.883
Stachydrine	rs12916345	A	C	0.0760528	0.612455	0.0159089	1.74839e-06	8297	0.00274685	22.8479
Stachydrine	rs138210559	G	T	-0.196194	0.037553	0.0406904	1.42396e-06	8297	0.00279416	23.2425
Stachydrine	rs138481335	C	T	-0.269623	0.020739	0.0542999	6.85435e-07	8297	0.00296283	24.6497
Stachydrine	rs146178519	A	G	-0.320035	0.0121344	0.0707297	6.04662e-06	8297	0.0024615	20.4685
Stachydrine	rs17010827	T	C	-0.13257	0.0721393	0.029909	9.31699e-06	8297	0.00236232	19.6418
Stachydrine	rs17099139	G	C	-0.0787994	0.263197	0.0176172	7.71818e-06	8297	0.0024055	20.0017
Stachydrine	rs2617755	A	T	-0.0713547	0.52081	0.0156514	5.13955e-06	8297	0.0024988	20.7795
Stachydrine	rs28612374	G	A	0.1132	0.103442	0.0253222	7.80702e-06	8297	0.00240284	19.9795
Stachydrine	rs3131570	T	C	0.084919	0.213949	0.0187218	5.73778e-06	8297	0.00247353	20.5688
Stachydrine	rs34630226	A	C	-0.0742961	0.306017	0.016775	9.46759e-06	8297	0.00235863	19.6111
Stachydrine	rs35295103	T	C	-0.0864374	0.189374	0.0195125	9.42999e-06	8297	0.00235956	19.6188
Stachydrine	rs4519291	T	C	0.0749584	0.46819	0.0157167	1.84832e-06	8297	0.00273406	22.7412
Stachydrine	rs4871710	A	G	-0.178958	0.0385497	0.0393105	5.30341e-06	8297	0.00249161	20.7196
Stachydrine	rs55897641	C	T	-0.211428	0.027503	0.046949	6.68905e-06	8297	0.00243832	20.2753
Stachydrine	rs72912513	G	A	0.0823614	0.229543	0.0183858	7.47792e-06	8297	0.00241275	20.0622
Stachydrine	rs73086173	T	A	0.289172	0.0175725	0.0589537	9.33934e-07	8297	0.00289142	24.0539
Stachydrine	rs77149865	A	G	0.212635	0.0294478	0.0456369	3.17315e-06	8297	0.00260964	21.7036
Stachydrine	rs7789829	A	T	-0.197682	0.0361329	0.0412783	1.67607e-06	8297	0.00275658	22.929
Stachydrine	rs78360616	A	G	-0.398652	0.00755821	0.0894117	8.24932e-06	8297	0.00239023	19.8744
Laurylcarnitine	rs111269071	C	T	0.13743	0.0679178	0.0297171	3.75282e-06	8241	0.00258848	21.3818
Laurylcarnitine	rs112225708	T	C	0.220273	0.0250471	0.0482521	4.99387e-06	8241	0.0025224	20.8346
Laurylcarnitine	rs116868070	C	T	0.210409	0.0256893	0.0468306	7.02314e-06	8241	0.00244358	20.182
Laurylcarnitine	rs116994213	C	T	-0.246384	0.0184735	0.0553451	8.51622e-06	8241	0.00239907	19.8135
Laurylcarnitine	rs117905710	T	G	-0.206171	0.0281621	0.0454958	5.8524e-06	8241	0.00248572	20.5309
Laurylcarnitine	rs13292688	G	T	0.192744	0.0338577	0.0415615	3.5254e-06	8241	0.00260296	21.5018
Laurylcarnitine	rs141882839	A	G	0.228265	0.0258957	0.0472932	1.38893e-06	8241	0.00281887	23.2903
Laurylcarnitine	rs144724596	T	C	0.433115	0.00687515	0.0906011	1.74894e-06	8241	0.00276539	22.8473
Laurylcarnitine	rs149340696	T	C	-0.421508	0.00856622	0.0812273	2.11147e-07	8241	0.00325695	26.9217
Laurylcarnitine	rs1670008	C	G	-0.0774736	0.533653	0.015094	2.85545e-07	8241	0.00318664	26.3386
Laurylcarnitine	rs17643150	A	G	-0.183346	0.0345561	0.0408768	7.28023e-06	8241	0.00243529	20.1133
Laurylcarnitine	rs17843966	C	A	-0.092259	0.264237	0.0169066	4.84273e-08	8241	0.00360046	29.7714
Laurylcarnitine	rs2385919	C	G	0.306251	0.013105	0.0654833	2.91419e-06	8241	0.00264705	21.867
Laurylcarnitine	rs34784622	T	C	-0.26059	0.0165909	0.0589851	9.96657e-06	8241	0.00236278	19.5131
Laurylcarnitine	rs3772298	C	T	-0.0855352	0.2109	0.0184313	3.47145e-06	8241	0.00260654	21.5314
Laurylcarnitine	rs4666155	T	C	0.104568	0.137275	0.0217346	1.50074e-06	8241	0.00280089	23.1414
Laurylcarnitine	rs4725442	G	A	0.075595	0.31545	0.0167027	6.01342e-06	8241	0.00247945	20.4789
Laurylcarnitine	rs4964471	C	T	0.0963516	0.861936	0.0217226	9.18404e-06	8241	0.00238165	19.6693
Laurylcarnitine	rs56083751	A	T	-0.0714927	0.473435	0.0149487	1.73096e-06	8241	0.00276779	22.8671
Laurylcarnitine	rs57859635	T	A	-0.356454	0.00929865	0.0780638	4.96658e-06	8241	0.00252366	20.845
Laurylcarnitine	rs62302032	C	T	-0.071811	0.393775	0.0154267	3.24002e-06	8241	0.0026225	21.6636
Laurylcarnitine	rs6886492	G	A	-0.087211	0.185299	0.019498	7.71951e-06	8241	0.00242175	20.0012
Laurylcarnitine	rs6939506	T	G	0.126639	0.0876596	0.026434	1.66157e-06	8241	0.00277729	22.9458
Laurylcarnitine	rs72729570	A	G	-0.189423	0.0326153	0.0419079	6.18465e-06	8241	0.00247297	20.4253
Laurylcarnitine	rs74533261	A	G	0.45696	0.00534694	0.102527	8.31262e-06	8241	0.00240466	19.8598
Laurylcarnitine	rs74823953	T	C	-0.302995	0.0123554	0.067646	7.49476e-06	8241	0.00242857	20.0577
Laurylcarnitine	rs75690409	G	A	0.261107	0.0164996	0.0587558	8.83275e-06	8241	0.00239065	19.7438
Laurylcarnitine	rs924135	T	A	0.095158	0.611546	0.0154135	6.67135e-10	8241	0.00460367	38.1051
Laurylcarnitine	rs9312606	T	C	-0.0718585	0.586456	0.0154698	3.39924e-06	8241	0.00261139	21.5716
Gamma-glutamyltryptophan	rs11154049	T	C	0.0712703	0.454385	0.016049	8.96315e-06	7902	0.00248944	19.7157
Gamma-glutamyltryptophan	rs112886372	A	G	0.257515	0.0186851	0.0574658	7.42278e-06	7902	0.00253482	20.076
Gamma-glutamyltryptophan	rs116376863	A	G	0.296602	0.0152628	0.0636411	3.15366e-06	7902	0.00274122	21.7152
Gamma-glutamyltryptophan	rs116590412	C	T	-0.120876	0.0954969	0.0269352	7.20096e-06	7902	0.00254213	20.134
Gamma-glutamyltryptophan	rs11675363	A	G	-0.0984067	0.210309	0.0192796	3.32203e-07	7902	0.00328615	26.0461
Gamma-glutamyltryptophan	rs139453199	G	A	0.128049	0.0826462	0.0285992	7.55683e-06	7902	0.00253051	20.0417
Gamma-glutamyltryptophan	rs142962143	A	G	0.253082	0.0207379	0.0548633	3.96997e-06	7902	0.00268568	21.274
Gamma-glutamyltryptophan	rs149324462	G	A	0.447089	0.00654384	0.0977201	4.75765e-06	7902	0.00264201	20.9272
Gamma-glutamyltryptophan	rs2563312	T	C	0.114441	0.115443	0.0246566	3.46066e-06	7902	0.0027188	21.5371
Gamma-glutamyltryptophan	rs2698279	T	C	-0.150801	0.93874	0.0330774	5.13846e-06	7902	0.00262342	20.7795
Gamma-glutamyltryptophan	rs2871017	T	C	0.0846727	0.461305	0.0165757	3.25178e-07	7902	0.00329135	26.0875
Gamma-glutamyltryptophan	rs3124591	T	C	-0.0750511	0.491507	0.0160541	2.94124e-06	7902	0.00275807	21.849
Gamma-glutamyltryptophan	rs4656754	A	G	0.249516	0.0214431	0.054355	4.42209e-06	7902	0.00265965	21.0673
Gamma-glutamyltryptophan	rs551588206	A	G	-0.423288	0.00697262	0.0946063	7.66946e-06	7902	0.00252695	20.0134
Gamma-glutamyltryptophan	rs6004193	C	T	-0.118486	0.366134	0.0164246	5.43479e-13	7902	0.00654269	52.0277
Gamma-glutamyltryptophan	rs601720	G	T	-0.130279	0.918648	0.0291837	8.04026e-06	7902	0.00251557	19.9232
Gamma-glutamyltryptophan	rs686320	C	G	-0.113763	0.124968	0.0236954	1.57832e-06	7902	0.00290852	23.0443
Gamma-glutamyltryptophan	rs71321535	A	G	0.238809	0.0263525	0.0492494	1.24101e-06	7902	0.00296669	23.5066
Gamma-glutamyltryptophan	rs74763072	A	G	0.259853	0.0248542	0.0507582	3.06471e-07	7902	0.00330573	26.2019
Gamma-glutamyltryptophan	rs77122126	G	A	-0.133773	0.0853172	0.0282308	2.15266e-06	7902	0.00283349	22.4482
Gamma-glutamyltryptophan	rs78388617	T	G	-0.125433	0.0848396	0.0282697	9.12129e-06	7902	0.00248521	19.6821
Gamma-glutamyltryptophan	rs924135	T	A	0.0819479	0.612225	0.0162573	4.63866e-07	7902	0.00320514	25.4021
Gamma-glutamyltryptophan	rs981714	C	G	0.103736	0.161795	0.0214028	1.25448e-06	7902	0.00296409	23.4859
Gamma-glutamyltryptophan	rs985335	C	T	-0.117092	0.159702	0.0218525	8.40087e-08	7902	0.00362026	28.704
Dihomo-linolenate (20:3n3 or n6)	rs10933724	C	G	-0.0994097	0.141372	0.0224653	9.6426e-06	8273	0.00236126	19.5762
Dihomo-linolenate (20:3n3 or n6)	rs11183167	G	A	0.100241	0.132983	0.0221233	5.87024e-06	8273	0.00247544	20.5251
Dihomo-linolenate (20:3n3 or n6)	rs116213385	T	A	-0.251901	0.0192963	0.0544933	3.78945e-06	8273	0.00257626	21.3633
Dihomo-linolenate (20:3n3 or n6)	rs117604426	T	A	0.287938	0.0162577	0.0597168	1.42325e-06	8273	0.00280235	23.2434
Dihomo-linolenate (20:3n3 or n6)	rs12431272	G	A	0.181234	0.0416769	0.0379069	1.74409e-06	8273	0.00275538	22.8527
Dihomo-linolenate (20:3n3 or n6)	rs12491225	A	G	0.0725735	0.576976	0.0151571	1.68385e-06	8273	0.0027635	22.9202
Dihomo-linolenate (20:3n3 or n6)	rs148574467	A	G	0.3918	0.00716824	0.0867875	6.34743e-06	8273	0.00245744	20.3756
Dihomo-linolenate (20:3n3 or n6)	rs150941261	C	T	-0.322544	0.0124144	0.066501	1.2333e-06	8273	0.00283547	23.5189
Dihomo-linolenate (20:3n3 or n6)	rs291035	A	C	0.0959966	0.166768	0.0202314	2.08587e-06	8273	0.00271404	22.5089
Dihomo-linolenate (20:3n3 or n6)	rs4122352	A	G	0.100824	0.295393	0.016517	1.03282e-09	8273	0.00448385	37.2529
Dihomo-linolenate (20:3n3 or n6)	rs45599238	A	G	-0.312624	0.0122796	0.0679701	4.23658e-06	8273	0.00255057	21.1497
Dihomo-linolenate (20:3n3 or n6)	rs4666608	T	C	-0.0813265	0.215888	0.0183738	9.58998e-06	8273	0.00236252	19.5867
Dihomo-linolenate (20:3n3 or n6)	rs56214525	C	G	-0.389233	0.00774072	0.0875852	8.82789e-06	8273	0.00238155	19.7448
Dihomo-linolenate (20:3n3 or n6)	rs61897793	A	G	0.147371	0.180927	0.0194276	3.30738e-14	8273	0.00690737	57.5282
Dihomo-linolenate (20:3n3 or n6)	rs72724075	A	C	-0.0792648	0.290025	0.016901	2.73264e-06	8273	0.00265167	21.9903
Dihomo-linolenate (20:3n3 or n6)	rs73045049	A	G	-0.186065	0.0351652	0.0409414	5.50216e-06	8273	0.00249034	20.649
Dihomo-linolenate (20:3n3 or n6)	rs74359901	T	A	0.160366	0.0497324	0.0360647	8.72265e-06	8273	0.0023843	19.7676
Dihomo-linolenate (20:3n3 or n6)	rs74791474	A	G	0.207703	0.0266215	0.046233	7.0385e-06	8273	0.00243366	20.1779
Dihomo-linolenate (20:3n3 or n6)	rs75362977	C	T	-0.246219	0.0200146	0.0537216	4.57836e-06	8273	0.00253268	21.001
Dihomo-linolenate (20:3n3 or n6)	rs76661303	T	C	-0.348711	0.0108327	0.072405	1.46381e-06	8273	0.00279586	23.1894
Dihomo-linolenate (20:3n3 or n6)	rs77207094	C	T	-0.272579	0.0185745	0.0558568	1.06102e-06	8273	0.00287026	23.8083
Dihomo-linolenate (20:3n3 or n6)	rs77717381	T	A	-0.115921	0.0939516	0.0257779	6.89496e-06	8273	0.00243841	20.2173
Dihomo-linolenate (20:3n3 or n6)	rs78335203	A	T	-0.202996	0.0296005	0.0446431	5.43933e-06	8273	0.00249298	20.671
Dihomo-linolenate (20:3n3 or n6)	rs9980400	T	C	-0.182788	0.0349752	0.0408903	7.81438e-06	8273	0.00240959	19.9779
N-methylproline	rs10221859	C	T	0.0696821	0.562909	0.0156846	8.88389e-06	8299	0.00237267	19.7329
N-methylproline	rs10411606	A	G	-0.334071	0.989097	0.0750809	8.60763e-06	8299	0.0023799	19.7931
N-methylproline	rs10815617	C	T	0.0719868	0.503019	0.0153505	2.73833e-06	8299	0.00264293	21.9865
N-methylproline	rs116522067	T	A	0.357575	0.0148287	0.0638554	2.14659e-08	8299	0.00376422	31.3498
N-methylproline	rs118054187	T	C	-0.145823	0.0576877	0.0329764	9.77752e-06	8299	0.0023507	19.5497
N-methylproline	rs118097121	T	C	-0.303954	0.0137726	0.0662657	4.49886e-06	8299	0.00252879	21.0346
N-methylproline	rs1275842	A	G	-0.117282	0.897204	0.0256687	4.89934e-06	8299	0.00250922	20.8713
N-methylproline	rs144268538	A	C	-0.111007	0.119436	0.024035	3.8638e-06	8299	0.00256373	21.3259
N-methylproline	rs17081656	A	C	0.157453	0.0501757	0.0350611	7.09536e-06	8299	0.00242421	20.1626
N-methylproline	rs17127277	G	A	-0.193808	0.0374351	0.0407027	1.92109e-06	8299	0.0027245	22.6669
N-methylproline	rs2741367	C	A	0.122588	0.0877098	0.0272198	6.68001e-06	8299	0.00243804	20.2778
N-methylproline	rs28501211	A	G	0.13124	0.0888755	0.0270869	1.26513e-06	8299	0.00282073	23.4698
N-methylproline	rs34443661	T	C	0.262493	0.0165883	0.0591756	9.17125e-06	8299	0.00236535	19.6719
N-methylproline	rs34630226	A	C	-0.0777105	0.306064	0.0168595	4.04007e-06	8299	0.00255349	21.2405
N-methylproline	rs4747707	T	C	0.0768256	0.285285	0.0173889	9.95819e-06	8299	0.00234651	19.5148
N-methylproline	rs539130	T	C	0.0701505	0.483279	0.0155672	6.59673e-06	8299	0.00244092	20.3019
N-methylproline	rs6539197	T	C	0.0704219	0.582264	0.0157747	8.03539e-06	8299	0.00239566	19.9246
N-methylproline	rs670220	G	T	-0.0954805	0.789531	0.0189082	4.4252e-07	8299	0.00306317	25.4932
N-methylproline	rs7244846	T	C	0.0702047	0.502174	0.0155881	6.67728e-06	8299	0.00243815	20.2788
N-methylproline	rs77538571	G	C	0.191322	0.0330753	0.0432859	9.87181e-06	8299	0.0023485	19.5313
N-methylproline	rs7964353	A	G	0.312188	0.0131515	0.0675513	3.80992e-06	8299	0.00256698	21.3531
5alpha-pregnan-3beta,20alpha-diol disulfate	rs1070048	A	C	-0.0704055	0.45486	0.0153772	4.68203e-06	8130	0.00257187	20.9581
5alpha-pregnan-3beta,20alpha-diol disulfate	rs112580638	T	C	-0.205923	0.0288722	0.046009	7.6156e-06	8130	0.0024579	20.0271
5alpha-pregnan-3beta,20alpha-diol disulfate	rs112881196	G	C	-0.252563	0.0348608	0.0420272	1.86077e-09	8130	0.00442245	36.1054
5alpha-pregnan-3beta,20alpha-diol disulfate	rs113163438	T	C	-0.305711	0.0151084	0.0625196	1.00919e-06	8130	0.0029324	23.9047
5alpha-pregnan-3beta,20alpha-diol disulfate	rs115441339	G	A	-0.334164	0.0116952	0.0714097	2.87527e-06	8130	0.00268625	21.8926
5alpha-pregnan-3beta,20alpha-diol disulfate	rs116080688	A	G	-0.20949	0.0287455	0.0463041	6.06158e-06	8130	0.00251134	20.4635
5alpha-pregnan-3beta,20alpha-diol disulfate	rs116150156	C	A	0.194024	0.0329271	0.0432347	7.20026e-06	8130	0.00247105	20.1344
5alpha-pregnan-3beta,20alpha-diol disulfate	rs116464332	A	G	0.182939	0.0413306	0.0390318	2.77333e-06	8130	0.00269472	21.9618
5alpha-pregnan-3beta,20alpha-diol disulfate	rs117518426	A	T	0.238615	0.0232933	0.0508082	2.64799e-06	8130	0.00270558	22.0506
5alpha-pregnan-3beta,20alpha-diol disulfate	rs12046369	T	G	0.117003	0.103093	0.0250181	2.91501e-06	8130	0.00268305	21.8665
5alpha-pregnan-3beta,20alpha-diol disulfate	rs12048121	T	C	-0.451099	0.00698566	0.0926382	1.119e-06	8130	0.00290809	23.7059
5alpha-pregnan-3beta,20alpha-diol disulfate	rs13240735	G	A	0.118024	0.0957961	0.0260744	5.9991e-06	8130	0.00251379	20.4835
5alpha-pregnan-3beta,20alpha-diol disulfate	rs1423891	C	T	-0.081565	0.357384	0.0165514	8.30765e-07	8130	0.00297819	24.279
5alpha-pregnan-3beta,20alpha-diol disulfate	rs143690814	C	T	0.267426	0.0163459	0.0603885	9.49234e-06	8130	0.00240637	19.6061
5alpha-pregnan-3beta,20alpha-diol disulfate	rs1708301	C	G	-0.105184	0.851031	0.0216498	1.18314e-06	8130	0.00289496	23.5985
5alpha-pregnan-3beta,20alpha-diol disulfate	rs212100	C	T	0.277211	0.838531	0.0208072	1.70555e-40	8130	0.021366	177.454
5alpha-pregnan-3beta,20alpha-diol disulfate	rs2440342	T	C	-0.0754165	0.521951	0.0154697	1.0875e-06	8130	0.00291481	23.7609
5alpha-pregnan-3beta,20alpha-diol disulfate	rs2708666	T	C	0.0880477	0.224628	0.0184942	1.92797e-06	8130	0.00278013	22.6599
5alpha-pregnan-3beta,20alpha-diol disulfate	rs320379	T	C	-0.0788308	0.67515	0.0167223	2.42766e-06	8130	0.00272599	22.2174
5alpha-pregnan-3beta,20alpha-diol disulfate	rs35578928	A	G	-0.0884693	0.206375	0.0193003	4.56509e-06	8130	0.00257778	21.0063
5alpha-pregnan-3beta,20alpha-diol disulfate	rs35615733	C	T	0.119021	0.0918012	0.0266532	7.9862e-06	8130	0.00244677	19.9362
5alpha-pregnan-3beta,20alpha-diol disulfate	rs4149056	C	T	0.182961	0.155835	0.0209686	2.65018e-18	8130	0.00927768	76.1152
5alpha-pregnan-3beta,20alpha-diol disulfate	rs6550631	C	T	-0.0827675	0.568122	0.015594	1.11042e-07	8130	0.00345312	28.1642
5alpha-pregnan-3beta,20alpha-diol disulfate	rs6861226	G	A	0.266901	0.14683	0.02152	2.53538e-35	8130	0.0185689	153.783
5alpha-pregnan-3beta,20alpha-diol disulfate	rs7211351	A	T	-0.150499	0.0654229	0.0310418	1.24547e-06	8130	0.0028829	23.4999
5alpha-pregnan-3beta,20alpha-diol disulfate	rs72742581	T	C	0.162709	0.0466076	0.0364907	8.23786e-06	8130	0.00243954	19.877
5alpha-pregnan-3beta,20alpha-diol disulfate	rs7308081	T	A	0.31513	0.987849	0.0689439	4.8583e-06	8130	0.0025632	20.8872
5alpha-pregnan-3beta,20alpha-diol disulfate	rs75406471	A	G	0.104051	0.150209	0.0216138	1.47868e-06	8130	0.00284252	23.1699
5alpha-pregnan-3beta,20alpha-diol disulfate	rs9319982	C	T	0.0709525	0.393017	0.0159878	9.08403e-06	8130	0.00241667	19.6902
5alpha-pregnan-3beta,20alpha-diol disulfate	rs9976946	T	C	0.19692	0.967237	0.0430074	4.6776e-06	8130	0.00257208	20.9598
1-palmitoyl-2-linoleoyl-GPE (16:0/18:2)	rs10897211	A	G	0.0741728	0.377939	0.0160456	3.789e-06	8266	0.00257846	21.3635
1-palmitoyl-2-linoleoyl-GPE (16:0/18:2)	rs11586345	A	G	-0.194061	0.0342157	0.0420702	3.97294e-06	8266	0.00256753	21.2727
1-palmitoyl-2-linoleoyl-GPE (16:0/18:2)	rs11854242	T	C	-0.107913	0.278639	0.0172158	3.65139e-10	8266	0.00473084	39.2815
1-palmitoyl-2-linoleoyl-GPE (16:0/18:2)	rs12071585	T	C	-0.102691	0.136291	0.0224012	4.55816e-06	8266	0.00253585	21.0096
1-palmitoyl-2-linoleoyl-GPE (16:0/18:2)	rs12928099	A	C	-0.100053	0.290801	0.0168282	2.75566e-09	8266	0.0042583	35.3411
1-palmitoyl-2-linoleoyl-GPE (16:0/18:2)	rs13204061	A	G	0.102264	0.129748	0.0227151	6.73097e-06	8266	0.002446	20.2633
1-palmitoyl-2-linoleoyl-GPE (16:0/18:2)	rs13382655	A	G	0.223365	0.0272043	0.0468001	1.81736e-06	8266	0.00274819	22.7736
1-palmitoyl-2-linoleoyl-GPE (16:0/18:2)	rs140921596	G	A	-0.34829	0.0106162	0.0753697	3.81733e-06	8266	0.00257675	21.3493
1-palmitoyl-2-linoleoyl-GPE (16:0/18:2)	rs141089920	T	C	0.488588	0.00510204	0.107875	5.92049e-06	8266	0.00247555	20.5087
1-palmitoyl-2-linoleoyl-GPE (16:0/18:2)	rs143411857	C	T	0.247304	0.018992	0.0558562	9.5327e-06	8266	0.00236589	19.5981
1-palmitoyl-2-linoleoyl-GPE (16:0/18:2)	rs146654860	A	G	-0.21409	0.0311551	0.0438477	1.04704e-06	8266	0.00287576	23.8338
1-palmitoyl-2-linoleoyl-GPE (16:0/18:2)	rs174564	G	A	0.423895	0.343943	0.0154801	4.34038e-165	8266	0.0831693	749.659
1-palmitoyl-2-linoleoyl-GPE (16:0/18:2)	rs1946885	A	G	-0.0697422	0.435665	0.0156063	7.86383e-06	8266	0.00241017	19.9658
1-palmitoyl-2-linoleoyl-GPE (16:0/18:2)	rs204478	T	A	0.096137	0.169087	0.0205501	2.89422e-06	8266	0.00264064	21.88
1-palmitoyl-2-linoleoyl-GPE (16:0/18:2)	rs2072560	C	T	-0.164966	0.937113	0.0315419	1.69445e-07	8266	0.00329825	27.3469
1-palmitoyl-2-linoleoyl-GPE (16:0/18:2)	rs261290	C	T	-0.338497	0.656862	0.0161465	1.39297e-97	8266	0.0504847	439.388
1-palmitoyl-2-linoleoyl-GPE (16:0/18:2)	rs330078	T	C	0.0718078	0.563231	0.0158701	6.04767e-06	8266	0.00247067	20.4682
1-palmitoyl-2-linoleoyl-GPE (16:0/18:2)	rs483082	T	G	0.0998681	0.22381	0.0183392	5.16296e-08	8266	0.00357472	29.6475
1-palmitoyl-2-linoleoyl-GPE (16:0/18:2)	rs629501	T	C	-0.0797645	0.260123	0.0173819	4.45505e-06	8266	0.00254112	21.0533
1-palmitoyl-2-linoleoyl-GPE (16:0/18:2)	rs633695	G	A	0.24634	0.285463	0.01709	4.20591e-47	8266	0.0245194	207.721
1-palmitoyl-2-linoleoyl-GPE (16:0/18:2)	rs695112	T	A	0.134782	0.16242	0.0206478	6.67978e-11	8266	0.00512847	42.6002
1-palmitoyl-2-linoleoyl-GPE (16:0/18:2)	rs6964690	A	G	0.0737785	0.368286	0.0160325	4.18811e-06	8266	0.00255535	21.1715
1-palmitoyl-2-linoleoyl-GPE (16:0/18:2)	rs73117678	C	T	0.160019	0.0725706	0.0299255	8.9303e-08	8266	0.00344719	28.5861
1-palmitoyl-2-linoleoyl-GPE (16:0/18:2)	rs73502335	A	G	0.141446	0.0678832	0.03067	3.99058e-06	8266	0.00256651	21.2642
1-palmitoyl-2-linoleoyl-GPE (16:0/18:2)	rs75123390	A	G	0.114687	0.122542	0.0236828	1.28125e-06	8266	0.00282902	23.4454
5alpha-androstan-3alpha,17beta-diol monosulfate (1)	rs112881196	G	C	-0.331812	0.0344918	0.042198	3.74396e-15	7608	0.00806148	61.8139
5alpha-androstan-3alpha,17beta-diol monosulfate (1)	rs114378836	T	C	0.31449	0.0140557	0.0651108	1.36476e-06	7608	0.00305708	23.3235
5alpha-androstan-3alpha,17beta-diol monosulfate (1)	rs117209214	A	G	-0.517279	0.00638158	0.096618	8.60997e-08	7608	0.00375344	28.6563
5alpha-androstan-3alpha,17beta-diol monosulfate (1)	rs118022426	A	C	-0.308775	0.014191	0.0655972	2.51231e-06	7608	0.00290389	22.1513
5alpha-androstan-3alpha,17beta-diol monosulfate (1)	rs143358204	G	A	0.260442	0.0188555	0.0568152	4.56137e-06	7608	0.00275438	21.0077
5alpha-androstan-3alpha,17beta-diol monosulfate (1)	rs148982377	C	T	-1.34016	0.0229968	0.0491022	5.09468e-164	7608	0.0891811	744.727
5alpha-androstan-3alpha,17beta-diol monosulfate (1)	rs150363694	G	A	0.35011	0.0104	0.076538	4.77752e-06	7608	0.00274278	20.919
5alpha-androstan-3alpha,17beta-diol monosulfate (1)	rs150733161	T	C	0.290389	0.015444	0.0622589	3.09794e-06	7608	0.00285133	21.7492
5alpha-androstan-3alpha,17beta-diol monosulfate (1)	rs17627325	A	C	-0.265578	0.0174296	0.0589227	6.56808e-06	7608	0.00266312	20.3098
5alpha-androstan-3alpha,17beta-diol monosulfate (1)	rs1902022	C	G	-0.0964377	0.365612	0.0161595	2.40376e-09	7608	0.0046595	35.606
5alpha-androstan-3alpha,17beta-diol monosulfate (1)	rs212100	C	T	0.17662	0.837517	0.0209172	3.07218e-17	7608	0.00928434	71.2785
5alpha-androstan-3alpha,17beta-diol monosulfate (1)	rs2567990	G	A	-0.161403	0.950498	0.035349	4.97168e-06	7608	0.00273281	20.8427
5alpha-androstan-3alpha,17beta-diol monosulfate (1)	rs4149056	C	T	0.184183	0.158248	0.0208946	1.19833e-18	7608	0.0101099	77.6814
5alpha-androstan-3alpha,17beta-diol monosulfate (1)	rs4762697	T	A	0.076018	0.715036	0.0172004	9.89018e-06	7608	0.00256078	19.5273
5alpha-androstan-3alpha,17beta-diol monosulfate (1)	rs4778706	T	A	-0.0714217	0.413818	0.015643	4.97788e-06	7608	0.00273251	20.8404
5alpha-androstan-3alpha,17beta-diol monosulfate (1)	rs55792688	G	A	-0.0776366	0.260792	0.0175074	9.2291e-06	7608	0.00257809	19.6596
5alpha-androstan-3alpha,17beta-diol monosulfate (1)	rs56018415	T	C	0.208119	0.030685	0.0446673	3.17272e-06	7608	0.00284535	21.7035
5alpha-androstan-3alpha,17beta-diol monosulfate (1)	rs56225736	A	G	0.150163	0.13821	0.0221958	1.32963e-11	7608	0.00598011	45.7583
5alpha-androstan-3alpha,17beta-diol monosulfate (1)	rs72790679	A	G	-0.297139	0.0163869	0.0600704	7.55527e-07	7608	0.00320578	24.4616
5alpha-androstan-3alpha,17beta-diol monosulfate (1)	rs74647892	T	G	-0.354351	0.00955204	0.0787711	6.84382e-06	7608	0.00265283	20.2311
5alpha-androstan-3alpha,17beta-diol monosulfate (1)	rs9516278	T	A	0.0810659	0.30658	0.0168576	1.51799e-06	7608	0.00303037	23.1191
5alpha-androstan-3alpha,17beta-diol monosulfate (1)	rs976058	C	T	0.169523	0.400327	0.0157906	6.91808e-27	7608	0.0149231	115.225
Tridecenedioate (C13:1-DC)	rs114394086	C	T	-0.202383	0.0283099	0.0456653	9.34115e-06	8231	0.00238061	19.6368
Tridecenedioate (C13:1-DC)	rs11660516	A	G	-0.239257	0.0279534	0.0463704	2.4734e-07	8231	0.00322398	26.616
Tridecenedioate (C13:1-DC)	rs117441042	A	G	-0.359654	0.00967541	0.0785423	4.66962e-06	8231	0.002541	20.9632
Tridecenedioate (C13:1-DC)	rs12603517	T	C	0.196127	0.0373198	0.0400149	9.51795e-07	8231	0.00291013	24.0174
Tridecenedioate (C13:1-DC)	rs12608402	A	G	-0.0709097	0.35798	0.0158246	7.43e-06	8231	0.00243352	20.0743
Tridecenedioate (C13:1-DC)	rs140581265	C	G	0.390682	0.00761267	0.0872825	7.6034e-06	8231	0.0024282	20.0303
Tridecenedioate (C13:1-DC)	rs143694286	G	C	0.13771	0.0692289	0.0299636	4.30837e-06	8231	0.00255963	21.1173
Tridecenedioate (C13:1-DC)	rs16871130	T	C	0.0708801	0.575	0.016004	9.47195e-06	8231	0.00237742	19.6104
Tridecenedioate (C13:1-DC)	rs17504230	G	A	-0.121244	0.113051	0.0236791	3.05045e-07	8231	0.00317509	26.2111
Tridecenedioate (C13:1-DC)	rs185677856	A	G	-0.359908	0.0093731	0.0782556	4.2426e-06	8231	0.00256321	21.1469
Tridecenedioate (C13:1-DC)	rs187480892	T	G	-0.331924	0.0104001	0.0746111	8.63837e-06	8231	0.00239869	19.7863
Tridecenedioate (C13:1-DC)	rs2171035	T	C	0.0691295	0.542028	0.0153677	6.84777e-06	8231	0.00245239	20.2304
Tridecenedioate (C13:1-DC)	rs4580076	G	A	-0.0702177	0.413177	0.0155801	6.5787e-06	8231	0.00246167	20.3071
Tridecenedioate (C13:1-DC)	rs526553	C	G	0.077076	0.681495	0.0165404	3.16409e-06	8231	0.00263117	21.709
Tridecenedioate (C13:1-DC)	rs55675450	A	G	0.098336	0.157048	0.0211637	3.37702e-06	8231	0.00261608	21.5842
Tridecenedioate (C13:1-DC)	rs561634	T	A	-0.0729343	0.56204	0.0152208	1.65332e-06	8231	0.0027818	22.9553
Tridecenedioate (C13:1-DC)	rs7122025	C	G	0.0848765	0.76045	0.0178267	1.92445e-06	8231	0.00274654	22.6635
Tridecenedioate (C13:1-DC)	rs72765248	T	G	0.0972017	0.153211	0.0214594	5.91067e-06	8231	0.00248644	20.512
Tridecenedioate (C13:1-DC)	rs72775276	T	C	0.154769	0.0507913	0.0343255	6.51724e-06	8231	0.00246383	20.3249
Tridecenedioate (C13:1-DC)	rs73138093	C	T	0.124667	0.0863146	0.0271104	4.25565e-06	8231	0.0025625	21.141
Tridecenedioate (C13:1-DC)	rs75120308	A	G	0.209097	0.0273094	0.0464523	6.75292e-06	8231	0.00245562	20.257
Tridecenedioate (C13:1-DC)	rs76498162	G	C	-0.190354	0.0325821	0.04225	6.62387e-06	8231	0.00246007	20.2939
Tridecenedioate (C13:1-DC)	rs79257862	A	G	0.206566	0.030338	0.0441626	2.9056e-06	8231	0.00265096	21.8727
Tridecenedioate (C13:1-DC)	rs7943838	T	C	-0.088963	0.250523	0.0174749	3.56389e-07	8231	0.00313886	25.911
N-acetyl-3-methylhistidine	rs112927051	T	C	-0.209756	0.0407667	0.0423733	7.41381e-07	7018	0.0034795	24.4974
N-acetyl-3-methylhistidine	rs114314338	T	C	0.328274	0.0140674	0.0710407	3.82034e-06	7018	0.00303337	21.3469
N-acetyl-3-methylhistidine	rs116366069	C	T	-0.267341	0.0213773	0.0580981	4.19373e-06	7018	0.00300805	21.1682
N-acetyl-3-methylhistidine	rs116906519	A	G	-0.251384	0.0263158	0.0525424	1.71491e-06	7018	0.00325108	22.884
N-acetyl-3-methylhistidine	rs11701297	T	C	-0.101742	0.168813	0.022488	6.06011e-06	7018	0.00290818	20.4633
N-acetyl-3-methylhistidine	rs11927251	A	G	0.294467	0.0174037	0.0638475	3.98741e-06	7018	0.00302174	21.2648
N-acetyl-3-methylhistidine	rs2514032	T	C	-0.123025	0.162906	0.0228813	7.58745e-08	7018	0.00410229	28.9002
N-acetyl-3-methylhistidine	rs34464599	T	C	-0.128737	0.094043	0.0288566	8.1471e-06	7018	0.00282796	19.8972
N-acetyl-3-methylhistidine	rs34887234	A	G	-0.103228	0.200077	0.021757	2.08941e-06	7018	0.00319737	22.5047
N-acetyl-3-methylhistidine	rs4272212	G	A	0.261269	0.0209611	0.0586728	8.46876e-06	7018	0.0028175	19.8234
N-acetyl-3-methylhistidine	rs4916565	A	G	0.0874137	0.710407	0.0187761	3.23069e-06	7018	0.0030789	21.6683
N-acetyl-3-methylhistidine	rs58437368	T	C	-0.317066	0.013998	0.0715965	9.48852e-06	7018	0.0027867	19.6061
N-acetyl-3-methylhistidine	rs61731321	T	G	-0.201531	0.067386	0.0335826	1.96018e-09	7018	0.00510527	36.0024
N-acetyl-3-methylhistidine	rs61731322	G	C	0.192411	0.0462723	0.0401509	1.64958e-06	7018	0.00326165	22.9586
N-acetyl-3-methylhistidine	rs62095872	G	A	0.285838	0.0180206	0.0628664	5.44782e-06	7018	0.00293705	20.6671
N-acetyl-3-methylhistidine	rs62364220	G	A	0.092558	0.242763	0.0200308	3.82279e-06	7018	0.00303318	21.3456
N-acetyl-3-methylhistidine	rs62439688	G	T	0.0933533	0.21717	0.0204652	5.07738e-06	7018	0.00295616	20.8019
N-acetyl-3-methylhistidine	rs6546869	A	G	0.416049	0.237143	0.018991	2.1954e-106	7018	0.0640105	479.81
N-acetyl-3-methylhistidine	rs71570647	A	T	0.223183	0.0329474	0.0468558	1.90551e-06	7018	0.00322241	22.6815
N-acetyl-3-methylhistidine	rs72800476	A	G	0.335827	0.013041	0.0733957	4.74919e-06	7018	0.00297429	20.9299
N-acetyl-3-methylhistidine	rs74908861	T	A	-0.319653	0.0147773	0.0693716	4.06879e-06	7018	0.00301626	21.2261
N-acetyl-3-methylhistidine	rs7516441	A	G	0.124044	0.118891	0.0267268	3.46389e-06	7018	0.00305994	21.5345
N-acetyl-3-methylhistidine	rs75789036	T	C	-0.238236	0.0268787	0.0514566	3.65945e-06	7018	0.00304505	21.4293
N-acetyl-3-methylhistidine	rs995762	C	T	0.125604	0.886131	0.0271635	3.76423e-06	7018	0.00303739	21.3753
N-oleoyltaurine	rs10795313	C	T	-0.0889487	0.78684	0.0194852	4.9966e-06	7375	0.00281762	20.833
N-oleoyltaurine	rs113792108	T	C	0.310829	0.020191	0.0564161	3.5967e-08	7375	0.00409912	30.3472
N-oleoyltaurine	rs114012095	T	A	-0.26348	0.0202851	0.0570409	3.8535e-06	7375	0.00288473	21.3307
N-oleoyltaurine	rs114202229	T	C	0.315399	0.0137098	0.0683695	3.96595e-06	7375	0.00287728	21.2754
N-oleoyltaurine	rs11671525	C	T	-0.0978676	0.17625	0.0211976	3.89479e-06	7375	0.00288197	21.3102
N-oleoyltaurine	rs116864900	G	A	-0.13556	0.0848037	0.0286717	2.2673e-06	7375	0.0030219	22.348
N-oleoyltaurine	rs11723204	G	T	0.237019	0.0246493	0.0515842	4.33183e-06	7375	0.0028545	21.1064
N-oleoyltaurine	rs13024246	C	G	0.0790412	0.670557	0.0172434	4.56478e-06	7375	0.00284095	21.006
N-oleoyltaurine	rs13075176	G	A	0.310815	0.985372	0.0669567	3.45016e-06	7375	0.00291331	21.5426
N-oleoyltaurine	rs141436484	G	A	0.115323	0.119775	0.0245444	2.62039e-06	7375	0.00298447	22.0704
N-oleoyltaurine	rs1493327	G	T	0.0811331	0.73222	0.0181335	7.66976e-06	7375	0.00270703	20.0131
N-oleoyltaurine	rs17784899	T	A	-0.11941	0.141479	0.0231944	2.62946e-07	7375	0.00358092	26.497
N-oleoyltaurine	rs324420	A	C	0.238942	0.213306	0.0192045	1.54606e-35	7375	0.0205587	154.761
N-oleoyltaurine	rs45571735	G	C	-0.178927	0.0441688	0.0399503	7.50803e-06	7375	0.0027125	20.0537
N-oleoyltaurine	rs4808395	A	G	0.084776	0.401652	0.016431	2.47586e-07	7375	0.00359659	26.6134
N-oleoyltaurine	rs57743625	A	G	0.15086	0.168707	0.0211018	8.73234e-13	7375	0.00688253	51.0965
N-oleoyltaurine	rs62443966	A	C	0.117933	0.122779	0.0241527	1.04589e-06	7375	0.00322237	23.8353
N-oleoyltaurine	rs75069001	C	T	-0.213208	0.0294717	0.04744	6.98086e-06	7375	0.00273129	20.193
N-oleoyltaurine	rs76376676	T	C	0.227986	0.0329717	0.045262	4.72816e-07	7375	0.00342843	25.3648
N-oleoyltaurine	rs76836241	G	A	-0.161717	0.0671673	0.0320444	4.49589e-07	7375	0.0034415	25.4618
N-oleoyltaurine	rs79483157	A	C	0.315773	0.0142022	0.0675955	2.98997e-06	7375	0.00295032	21.8171
Carboxyethyl-gaba	rs10007799	A	G	-0.159871	0.0499193	0.0352124	5.62026e-06	8090	0.00254153	20.6082
Carboxyethyl-gaba	rs10226985	C	T	0.176859	0.0479719	0.0363456	1.13868e-06	8090	0.00291832	23.6725
Carboxyethyl-gaba	rs112733535	T	C	0.381216	0.00847562	0.0837424	5.30759e-06	8090	0.00255501	20.7178
Carboxyethyl-gaba	rs1165152	G	A	-0.137002	0.554937	0.0153637	4.7803e-19	8090	0.00973343	79.4977
Carboxyethyl-gaba	rs118073108	C	G	-0.438972	0.00693584	0.0924632	2.05912e-06	8090	0.0027783	22.5335
Carboxyethyl-gaba	rs1213850	C	T	-0.0823861	0.643789	0.0159727	2.49689e-07	8090	0.00327776	26.5977
Carboxyethyl-gaba	rs13435198	G	A	-0.070316	0.377507	0.0158751	9.45275e-06	8090	0.00241922	19.6141
Carboxyethyl-gaba	rs13438347	A	C	0.115088	0.104751	0.0251837	4.87846e-06	8090	0.00257486	20.8792
Carboxyethyl-gaba	rs151029871	A	G	-0.258486	0.0205531	0.0541148	1.78269e-06	8090	0.00281236	22.8105
Carboxyethyl-gaba	rs17721101	C	A	-0.131607	0.0777241	0.02852	3.93909e-06	8090	0.00262524	21.2888
Carboxyethyl-gaba	rs2404849	G	T	-0.104966	0.87087	0.0237378	9.78378e-06	8090	0.00241112	19.5483
Carboxyethyl-gaba	rs35192662	C	G	-0.116646	0.0968522	0.0257699	5.99859e-06	8090	0.0025262	20.4836
Carboxyethyl-gaba	rs3744683	C	T	0.317992	0.0115213	0.0717051	9.21955e-06	8090	0.0024251	19.6619
Carboxyethyl-gaba	rs4725969	T	C	-0.115901	0.332723	0.01647	1.96251e-12	8090	0.00608399	49.5085
Carboxyethyl-gaba	rs62492368	A	G	0.146094	0.304096	0.0167314	2.50774e-18	8090	0.00933637	76.2242
Carboxyethyl-gaba	rs6416742	T	C	-0.0719088	0.348745	0.0159954	6.93739e-06	8090	0.00249196	20.2054
Carboxyethyl-gaba	rs73177136	G	A	-0.261052	0.0184429	0.056199	3.39849e-06	8090	0.00266006	21.572
Carboxyethyl-gaba	rs75128317	A	T	0.287952	0.0162269	0.0607931	2.1735e-06	8090	0.00276554	22.4297
Carboxyethyl-gaba	rs75761281	G	A	-1.085	0.000989732	0.243212	8.15308e-06	8090	0.002454	19.8967
Carboxyethyl-gaba	rs76212379	T	C	0.227041	0.0233245	0.0511034	8.88053e-06	8090	0.0024339	19.7334
Carboxyethyl-gaba	rs77897163	C	A	-0.230682	0.022595	0.0516181	7.85825e-06	8090	0.00246266	19.9671
Carboxyethyl-gaba	rs78022645	T	C	-0.175046	0.0478374	0.0361585	1.29135e-06	8090	0.00288854	23.4302
2-aminooctanoate	rs111393264	G	A	0.152171	0.0522241	0.0342524	8.88585e-06	8178	0.00240762	19.7322
2-aminooctanoate	rs111540621	G	C	-0.541019	0.221882	0.0176216	1e-200	8178	0.10335	942.384
2-aminooctanoate	rs117802731	A	C	-0.210363	0.0301399	0.0453708	3.54319e-06	8178	0.00262179	21.4921
2-aminooctanoate	rs118133637	G	A	0.308011	0.0126294	0.0695132	9.38124e-06	8178	0.00239502	19.6287
2-aminooctanoate	rs1185568	A	T	-0.111653	0.537817	0.0154885	5.64402e-13	8178	0.00631428	51.9536
2-aminooctanoate	rs12135503	G	A	-0.180945	0.0364449	0.0409478	9.91968e-06	8178	0.00238204	19.5221
2-aminooctanoate	rs12449852	G	A	-0.102067	0.835505	0.0208524	9.84378e-07	8178	0.00292106	23.9526
2-aminooctanoate	rs145105816	A	C	-0.353877	0.0117024	0.0720894	9.16056e-07	8178	0.0029379	24.091
2-aminooctanoate	rs1543136	A	C	-0.09713	0.147511	0.021933	9.48937e-06	8178	0.00239234	19.6067
2-aminooctanoate	rs16903790	C	G	0.0951889	0.213341	0.0195676	1.14674e-06	8178	0.00288533	23.6587
2-aminooctanoate	rs17124098	C	T	-0.104532	0.140548	0.0228812	4.91327e-06	8178	0.00254558	20.8658
2-aminooctanoate	rs1813006	T	G	-0.149835	0.0610282	0.0325343	4.1157e-06	8178	0.00258685	21.205
2-aminooctanoate	rs191949663	C	A	-0.39075	0.00785951	0.0879802	8.94004e-06	8178	0.00240622	19.7207
2-aminooctanoate	rs2952620	C	T	0.229137	0.974139	0.0494457	3.5848e-06	8178	0.00261907	21.4698
2-aminooctanoate	rs34672471	T	G	0.300222	0.0140279	0.066181	5.72312e-06	8178	0.00251004	20.5737
2-aminooctanoate	rs390132	C	T	0.124366	0.134326	0.022488	3.19666e-08	8178	0.00372592	30.577
2-aminooctanoate	rs4337087	T	C	1.04121	0.998872	0.233022	7.88437e-06	8178	0.00243544	19.9607
2-aminooctanoate	rs58899615	G	A	-0.455866	0.0059429	0.100865	6.19703e-06	8178	0.00249151	20.4215
2-aminooctanoate	rs62483042	G	A	-0.218101	0.972204	0.0481372	5.87556e-06	8178	0.0025039	20.5233
2-aminooctanoate	rs71425370	A	G	-0.0880349	0.748977	0.0187295	2.59722e-06	8178	0.00269425	22.0877
2-aminooctanoate	rs72788921	G	A	0.205761	0.0297011	0.0457297	6.81115e-06	8178	0.0024695	20.2406
2-aminooctanoate	rs72844424	A	C	-0.143974	0.0745663	0.0294114	9.82138e-07	8178	0.00292159	23.9569
2-aminooctanoate	rs7609407	G	A	0.11735	0.151419	0.021655	5.9909e-08	8178	0.00357805	29.3592
2-aminooctanoate	rs76443138	G	A	-0.243266	0.0216034	0.0531051	4.63101e-06	8178	0.00255935	20.979
2-aminooctanoate	rs7807703	T	A	-0.211502	0.973063	0.0478237	9.7553e-06	8178	0.00238593	19.554
2-aminooctanoate	rs78185702	T	C	-0.129175	0.0863508	0.0275338	2.71197e-06	8178	0.00268417	22.0048
2-aminooctanoate	rs78712512	C	T	-0.478834	0.00523077	0.107677	8.70942e-06	8178	0.00241228	19.7705
2-aminooctanoate	rs7907840	C	A	0.10863	0.133031	0.0227796	1.85374e-06	8178	0.00277303	22.7353
2-aminooctanoate	rs7953451	G	C	1.07897	0.998935	0.239758	6.78784e-06	8178	0.00247031	20.2473
Methionine sulfone	rs10201159	C	T	-0.43144	0.225085	0.0166023	6.99299e-149	8254	0.0756286	675.148
Methionine sulfone	rs10422369	T	C	0.104982	0.605058	0.014827	1.43655e-12	8254	0.00603711	50.1208
Methionine sulfone	rs11133665	A	G	0.184693	0.291005	0.0159261	4.27555e-31	8254	0.0160324	134.455
Methionine sulfone	rs113918643	C	T	-0.127464	0.0944065	0.0249845	3.36601e-07	8254	0.00314342	26.0213
Methionine sulfone	rs11568438	A	G	-0.343651	0.0197041	0.0518914	3.53172e-11	8254	0.00528541	43.8469
Methionine sulfone	rs12222197	T	G	0.0679819	0.585025	0.0150401	6.1826e-06	8254	0.00246915	20.4258
Methionine sulfone	rs12716675	C	T	0.0784134	0.763083	0.0171319	4.71582e-06	8254	0.00253165	20.9442
Methionine sulfone	rs139380031	A	C	0.233796	0.0219497	0.0496776	2.52289e-06	8254	0.00267624	22.1436
Methionine sulfone	rs146913943	A	G	-0.231878	0.0200316	0.0515974	6.99021e-06	8254	0.00244083	20.191
Methionine sulfone	rs17416550	A	G	0.178367	0.0334061	0.0401584	8.92971e-06	8254	0.00238438	19.7229
Methionine sulfone	rs28715878	G	C	-0.159658	0.0431624	0.0358188	8.29686e-06	8254	0.00240132	19.8634
Methionine sulfone	rs34484301	C	A	0.283011	0.0142386	0.0618012	4.66354e-06	8254	0.00253423	20.9656
Methionine sulfone	rs34941228	G	A	0.199622	0.0306954	0.0418304	1.82243e-06	8254	0.00275151	22.7681
Methionine sulfone	rs3803304	G	C	0.0748594	0.256851	0.0165414	6.02332e-06	8254	0.00247518	20.4759
Methionine sulfone	rs3934638	T	C	0.07175	0.442817	0.0147395	1.12798e-06	8254	0.00286265	23.6904
Methionine sulfone	rs4390625	G	A	-0.148225	0.741256	0.0164498	2.04652e-19	8254	0.00974105	81.1739
Methionine sulfone	rs4785580	G	A	0.095486	0.477364	0.0147244	8.87973e-11	8254	0.00506912	42.0435
Methionine sulfone	rs61762011	T	C	-0.10352	0.135029	0.021216	1.06441e-06	8254	0.00287611	23.8022
Methionine sulfone	rs62287171	T	G	-0.102188	0.142048	0.0209522	1.07604e-06	8254	0.0028736	23.7813
Methionine sulfone	rs62471956	A	G	-0.234077	0.0485951	0.0336427	3.45831e-12	8254	0.00583085	48.3983
Methionine sulfone	rs6580847	A	G	0.0752424	0.291877	0.0160512	2.76358e-06	8254	0.00265516	21.9687
Methionine sulfone	rs6980809	T	C	0.0838593	0.21968	0.0177147	2.20268e-06	8254	0.00270765	22.4042
Methionine sulfone	rs72629155	T	G	-0.204316	0.0297386	0.0429754	1.99171e-06	8254	0.00273094	22.5975
Methionine sulfone	rs72676908	C	T	0.24291	0.0179808	0.053564	5.76171e-06	8254	0.00248542	20.5608
Methionine sulfone	rs72700111	A	G	-0.139167	0.064524	0.0294797	2.34936e-06	8254	0.00269272	22.2803
Methionine sulfone	rs73201601	T	A	0.066898	0.525674	0.0145723	4.41618e-06	8254	0.00254682	21.07
Methionine sulfone	rs73486205	A	G	-0.223628	0.0238008	0.0469981	1.95294e-06	8254	0.00273551	22.6353
Methionine sulfone	rs75967483	T	C	-0.176479	0.0358816	0.0392159	6.78888e-06	8254	0.00244756	20.2468
Methionine sulfone	rs762718	G	A	-0.0674968	0.550627	0.014664	4.16662e-06	8254	0.00256026	21.1815
Methionine sulfone	rs7718900	C	T	0.0762979	0.295119	0.0158837	1.55889e-06	8254	0.00278769	23.0684
Methionine sulfone	rs77722234	C	T	-0.173941	0.0404513	0.0368528	2.35986e-06	8254	0.00269171	22.2719
Methionine sulfone	rs77944838	C	T	0.155627	0.0568957	0.0319538	1.11391e-06	8254	0.00286559	23.7148
Methionine sulfone	rs9555884	G	C	0.162319	0.0425777	0.035676	5.3694e-06	8254	0.00250169	20.6957
Methionine sulfone	rs9969052	G	C	0.070927	0.301782	0.0158581	7.72695e-06	8254	0.00241772	19.9993
N-acetylkynurenine (2)	rs10816599	C	G	-0.0798868	0.362463	0.0179343	8.41273e-06	6193	0.00319368	19.8354
N-acetylkynurenine (2)	rs10822143	T	C	0.0763037	0.51407	0.0172694	9.94162e-06	6193	0.00314245	19.5163
N-acetylkynurenine (2)	rs114737325	A	G	-0.281107	0.0229566	0.0595483	2.35093e-06	6193	0.00358545	22.2774
N-acetylkynurenine (2)	rs118120811	C	T	-0.327098	0.0142904	0.0731498	7.76289e-06	6193	0.00321831	19.9889
N-acetylkynurenine (2)	rs118137341	C	T	0.291078	0.0235979	0.0566106	2.72174e-07	6193	0.00425081	26.4291
N-acetylkynurenine (2)	rs13211538	T	C	-0.107614	0.171924	0.0232056	3.52754e-06	6193	0.00346055	21.4987
N-acetylkynurenine (2)	rs143843231	A	T	-0.296919	0.0200422	0.0621281	1.76047e-06	6193	0.00367451	22.8328
N-acetylkynurenine (2)	rs17835038	C	T	0.171763	0.0625949	0.0368592	3.16226e-06	6193	0.00349419	21.7084
N-acetylkynurenine (2)	rs56014217	T	C	0.567127	0.259373	0.0186966	1e-200	6193	0.129353	919.804
N-acetylkynurenine (2)	rs61729352	T	G	0.21119	0.0377587	0.0453928	3.2793e-06	6193	0.00348302	21.6388
N-acetylkynurenine (2)	rs61825638	T	C	0.166703	0.255195	0.0198436	4.4324e-17	6193	0.0112674	70.5514
N-acetylkynurenine (2)	rs6546889	G	C	0.262683	0.022197	0.0591819	9.05622e-06	6193	0.00317107	19.6945
N-acetylkynurenine (2)	rs67493833	T	A	0.119967	0.118951	0.0266969	7.00036e-06	6193	0.00325003	20.1865
N-acetylkynurenine (2)	rs72897843	T	C	0.178036	0.102264	0.028607	4.86193e-10	6193	0.0062153	38.7196
N-acetylkynurenine (2)	rs77373209	A	G	0.120257	0.118834	0.0269385	8.04029e-06	6193	0.00320758	19.922
N-acetylkynurenine (2)	rs948445	T	C	0.275588	0.835857	0.0234162	5.63175e-32	6193	0.0218766	138.467
N-acetylkynurenine (2)	rs9554421	C	T	-0.0999383	0.196214	0.022249	7.06188e-06	6193	0.00324735	20.1698
1-(1-enyl-palmitoyl)-2-oleoyl-gpc (p-16:0/18:1)	rs102275	C	T	-0.119552	0.345934	0.0157297	2.95157e-14	8222	0.00697678	57.752
1-(1-enyl-palmitoyl)-2-oleoyl-gpc (p-16:0/18:1)	rs10275265	A	T	-0.0754417	0.443326	0.0151095	5.94482e-07	8222	0.00302295	24.924
1-(1-enyl-palmitoyl)-2-oleoyl-gpc (p-16:0/18:1)	rs1077834	C	T	0.0842522	0.215964	0.0183737	4.52965e-06	8222	0.00255084	21.0215
1-(1-enyl-palmitoyl)-2-oleoyl-gpc (p-16:0/18:1)	rs1077989	C	A	-0.0972617	0.476164	0.0150348	9.85995e-11	8222	0.00506414	41.8391
1-(1-enyl-palmitoyl)-2-oleoyl-gpc (p-16:0/18:1)	rs114982089	T	C	-0.371586	0.0103494	0.0739294	5.00237e-07	8222	0.00306319	25.2568
1-(1-enyl-palmitoyl)-2-oleoyl-gpc (p-16:0/18:1)	rs11508026	T	C	0.109624	0.431411	0.0151925	5.36851e-13	8222	0.00629265	52.0532
1-(1-enyl-palmitoyl)-2-oleoyl-gpc (p-16:0/18:1)	rs115735494	A	G	-0.255361	0.0187965	0.0551936	3.7165e-06	8222	0.00259672	21.4006
1-(1-enyl-palmitoyl)-2-oleoyl-gpc (p-16:0/18:1)	rs116965082	C	T	0.297829	0.0126698	0.0672494	9.47919e-06	8222	0.00237982	19.6088
1-(1-enyl-palmitoyl)-2-oleoyl-gpc (p-16:0/18:1)	rs116973881	T	A	-0.318971	0.0120341	0.0688572	3.61534e-06	8222	0.00260312	21.4535
1-(1-enyl-palmitoyl)-2-oleoyl-gpc (p-16:0/18:1)	rs12326614	A	G	0.0701283	0.343225	0.0157998	9.05699e-06	8222	0.00239038	19.696
1-(1-enyl-palmitoyl)-2-oleoyl-gpc (p-16:0/18:1)	rs12473718	A	G	0.0671367	0.520566	0.0149454	7.05141e-06	8222	0.00244829	20.1743
1-(1-enyl-palmitoyl)-2-oleoyl-gpc (p-16:0/18:1)	rs1260338	G	A	0.0941768	0.433089	0.015211	5.9642e-10	8222	0.00464061	38.3236
1-(1-enyl-palmitoyl)-2-oleoyl-gpc (p-16:0/18:1)	rs13179609	A	C	-0.0721325	0.331174	0.0159036	5.74398e-06	8222	0.00249579	20.5667
1-(1-enyl-palmitoyl)-2-oleoyl-gpc (p-16:0/18:1)	rs138733313	T	G	-0.387661	0.00832823	0.0829969	3.00043e-06	8222	0.00264638	21.811
1-(1-enyl-palmitoyl)-2-oleoyl-gpc (p-16:0/18:1)	rs142728037	C	G	0.125166	0.0788817	0.0280805	8.29597e-06	8222	0.00241067	19.8636
1-(1-enyl-palmitoyl)-2-oleoyl-gpc (p-16:0/18:1)	rs174418	C	T	-0.0835881	0.594668	0.0156465	9.1773e-08	8222	0.00345917	28.5331
1-(1-enyl-palmitoyl)-2-oleoyl-gpc (p-16:0/18:1)	rs183342131	A	G	-0.457974	0.00603291	0.0970488	2.36995e-06	8222	0.00270115	22.2636
1-(1-enyl-palmitoyl)-2-oleoyl-gpc (p-16:0/18:1)	rs184429085	T	C	0.321543	0.011615	0.0702652	4.73631e-06	8222	0.00254048	20.9359
1-(1-enyl-palmitoyl)-2-oleoyl-gpc (p-16:0/18:1)	rs28730854	T	C	0.180767	0.0373889	0.0389875	3.54282e-06	8222	0.00260781	21.4922
1-(1-enyl-palmitoyl)-2-oleoyl-gpc (p-16:0/18:1)	rs35702759	T	A	0.0703177	0.44649	0.0151057	3.23911e-06	8222	0.00262862	21.6642
1-(1-enyl-palmitoyl)-2-oleoyl-gpc (p-16:0/18:1)	rs3848190	T	A	0.0818732	0.248927	0.0178977	4.77322e-06	8222	0.00253868	20.921
1-(1-enyl-palmitoyl)-2-oleoyl-gpc (p-16:0/18:1)	rs4547795	T	C	-0.0829791	0.215955	0.0181223	4.67537e-06	8222	0.00254347	20.9607
1-(1-enyl-palmitoyl)-2-oleoyl-gpc (p-16:0/18:1)	rs67996394	T	A	-0.185472	0.0352619	0.040483	4.61714e-06	8222	0.0025464	20.9848
1-(1-enyl-palmitoyl)-2-oleoyl-gpc (p-16:0/18:1)	rs7238440	T	C	0.0758965	0.587594	0.015674	1.28411e-06	8222	0.00284361	23.4411
1-(1-enyl-palmitoyl)-2-oleoyl-gpc (p-16:0/18:1)	rs72855738	T	C	0.0829305	0.258222	0.0175102	2.17848e-06	8222	0.00272073	22.4254
1-(1-enyl-palmitoyl)-2-oleoyl-gpc (p-16:0/18:1)	rs72860096	A	T	-0.326551	0.0106603	0.0729239	7.53564e-06	8222	0.00243291	20.0473
1-palmitoyl-2-arachidonoyl-GPI (16:0/20:4)	rs10468017	T	C	0.0806585	0.288581	0.0169434	1.93134e-06	8057	0.00280483	22.6564
1-palmitoyl-2-arachidonoyl-GPI (16:0/20:4)	rs10889340	C	A	0.109162	0.656676	0.0159561	7.84256e-12	8057	0.00577565	46.7931
1-palmitoyl-2-arachidonoyl-GPI (16:0/20:4)	rs112209914	T	C	0.318907	0.0115859	0.071921	9.24424e-06	8057	0.00243436	19.6566
1-palmitoyl-2-arachidonoyl-GPI (16:0/20:4)	rs114127069	A	G	0.171509	0.041241	0.0386419	9.06191e-06	8057	0.00243906	19.6947
1-palmitoyl-2-arachidonoyl-GPI (16:0/20:4)	rs11671715	C	T	-0.0713695	0.478102	0.015443	3.81008e-06	8057	0.00264386	21.3528
1-palmitoyl-2-arachidonoyl-GPI (16:0/20:4)	rs12963704	C	T	0.16672	0.044103	0.0371092	7.0335e-06	8057	0.00249892	20.1792
1-palmitoyl-2-arachidonoyl-GPI (16:0/20:4)	rs1333541	A	C	-0.140241	0.0706432	0.0312113	7.01408e-06	8057	0.00249957	20.1845
1-palmitoyl-2-arachidonoyl-GPI (16:0/20:4)	rs140033739	A	G	-0.158892	0.0498113	0.0353261	6.86335e-06	8057	0.00250467	20.2258
1-palmitoyl-2-arachidonoyl-GPI (16:0/20:4)	rs140095724	G	A	0.458612	0.00553001	0.101063	5.6818e-06	8057	0.00254932	20.5873
1-palmitoyl-2-arachidonoyl-GPI (16:0/20:4)	rs143708413	A	G	-0.313625	0.0121617	0.0699166	7.26724e-06	8057	0.00249117	20.1165
1-palmitoyl-2-arachidonoyl-GPI (16:0/20:4)	rs149615216	T	C	0.40913	0.0109965	0.0728455	1.94978e-08	8057	0.00389984	31.5362
1-palmitoyl-2-arachidonoyl-GPI (16:0/20:4)	rs1508735	A	G	-0.100929	0.180585	0.0207705	1.17829e-06	8057	0.00292209	23.6064
1-palmitoyl-2-arachidonoyl-GPI (16:0/20:4)	rs174560	C	T	-0.161873	0.307194	0.0165689	1.51944e-22	8057	0.0117078	95.4231
1-palmitoyl-2-arachidonoyl-GPI (16:0/20:4)	rs183019417	G	T	-0.422296	0.00733496	0.0914698	3.89742e-06	8057	0.0026385	21.3094
1-palmitoyl-2-arachidonoyl-GPI (16:0/20:4)	rs2318888	T	C	-0.0853382	0.735976	0.017485	1.05741e-06	8057	0.00294781	23.8149
1-palmitoyl-2-arachidonoyl-GPI (16:0/20:4)	rs2623844	G	A	0.115777	0.112541	0.0247184	2.81561e-06	8057	0.0027155	21.9329
1-palmitoyl-2-arachidonoyl-GPI (16:0/20:4)	rs34373785	A	G	0.150975	0.0547382	0.0335714	6.88796e-06	8057	0.00250385	20.2192
1-palmitoyl-2-arachidonoyl-GPI (16:0/20:4)	rs4683709	T	G	-0.0771261	0.336005	0.0160168	1.46967e-06	8057	0.00286966	23.1816
1-palmitoyl-2-arachidonoyl-GPI (16:0/20:4)	rs4846914	A	G	0.0793001	0.605914	0.0156773	4.23082e-07	8057	0.00316559	25.5798
1-palmitoyl-2-arachidonoyl-GPI (16:0/20:4)	rs626283	G	C	0.0737143	0.562227	0.0157611	2.91139e-06	8057	0.00270757	21.8687
1-palmitoyl-2-arachidonoyl-GPI (16:0/20:4)	rs71400201	A	G	-0.205281	0.0330915	0.0433727	2.21278e-06	8057	0.00277259	22.3953
1-palmitoyl-2-arachidonoyl-GPI (16:0/20:4)	rs72681051	A	T	-0.117662	0.0927641	0.0263746	8.15124e-06	8057	0.00246409	19.8972
1-palmitoyl-2-arachidonoyl-GPI (16:0/20:4)	rs77732096	G	A	-0.278839	0.0159176	0.0614504	5.68879e-06	8057	0.00254903	20.5849
1-palmitoyl-2-arachidonoyl-GPI (16:0/20:4)	rs78366066	G	T	-0.137109	0.0658125	0.0310247	9.90044e-06	8057	0.0024182	19.5258
1-palmitoyl-2-arachidonoyl-GPI (16:0/20:4)	rs8091573	C	T	0.129586	0.880429	0.0239563	6.32832e-08	8057	0.0036185	29.2529
1-(1-enyl-stearoyl)-2-linoleoyl-GPE (p-18:0/18:2)	rs115713394	A	G	-0.192495	0.0349612	0.041212	2.99956e-06	8261	0.00263399	21.8115
1-(1-enyl-stearoyl)-2-linoleoyl-GPE (p-18:0/18:2)	rs117090533	A	G	0.354278	0.0111583	0.0731361	1.27188e-06	8261	0.00283244	23.4595
1-(1-enyl-stearoyl)-2-linoleoyl-GPE (p-18:0/18:2)	rs12144016	A	G	0.0809352	0.250061	0.0177313	5.00615e-06	8261	0.00251575	20.83
1-(1-enyl-stearoyl)-2-linoleoyl-GPE (p-18:0/18:2)	rs1340935	T	A	-0.147202	0.0570991	0.0329537	7.9344e-06	8261	0.00240957	19.9487
1-(1-enyl-stearoyl)-2-linoleoyl-GPE (p-18:0/18:2)	rs138933367	G	A	0.24266	0.0212506	0.053587	5.94492e-06	8261	0.0024761	20.5009
1-(1-enyl-stearoyl)-2-linoleoyl-GPE (p-18:0/18:2)	rs142292580	A	G	-0.218142	0.0265395	0.0477697	4.95866e-06	8261	0.00251794	20.8482
1-(1-enyl-stearoyl)-2-linoleoyl-GPE (p-18:0/18:2)	rs148925249	T	C	0.27298	0.0189789	0.0565294	1.37223e-06	8261	0.00281486	23.3135
1-(1-enyl-stearoyl)-2-linoleoyl-GPE (p-18:0/18:2)	rs149183416	G	A	0.167633	0.0445605	0.0368567	5.40999e-06	8261	0.00249786	20.6814
1-(1-enyl-stearoyl)-2-linoleoyl-GPE (p-18:0/18:2)	rs174570	T	C	0.236014	0.130983	0.0222227	2.39529e-26	8261	0.0134698	112.766
1-(1-enyl-stearoyl)-2-linoleoyl-GPE (p-18:0/18:2)	rs2145268	A	G	0.0834663	0.2232	0.0184829	6.30563e-06	8261	0.00246251	20.3881
1-(1-enyl-stearoyl)-2-linoleoyl-GPE (p-18:0/18:2)	rs3826884	A	G	-0.117239	0.182364	0.0198652	3.59768e-09	8261	0.00419854	34.822
1-(1-enyl-stearoyl)-2-linoleoyl-GPE (p-18:0/18:2)	rs3846871	C	G	0.070296	0.459858	0.0154444	5.32535e-06	8261	0.00250149	20.7116
1-(1-enyl-stearoyl)-2-linoleoyl-GPE (p-18:0/18:2)	rs55738702	G	A	0.122483	0.094015	0.0262538	3.08113e-06	8261	0.0026278	21.7602
1-(1-enyl-stearoyl)-2-linoleoyl-GPE (p-18:0/18:2)	rs6680184	T	C	-0.296532	0.0163228	0.0605752	9.8168e-07	8261	0.00289243	23.9579
1-(1-enyl-stearoyl)-2-linoleoyl-GPE (p-18:0/18:2)	rs72614220	G	A	0.142415	0.0718185	0.0294172	1.2904e-06	8261	0.00282908	23.4317
1-(1-enyl-stearoyl)-2-linoleoyl-GPE (p-18:0/18:2)	rs73423516	C	T	-0.11596	0.139031	0.0219586	1.28581e-07	8261	0.00336443	27.8806
1-(1-enyl-stearoyl)-2-linoleoyl-GPE (p-18:0/18:2)	rs7412	T	C	0.218185	0.0836665	0.0275265	2.25637e-15	8261	0.00754788	62.812
1-(1-enyl-stearoyl)-2-linoleoyl-GPE (p-18:0/18:2)	rs7607256	A	C	-0.0740247	0.660586	0.0162864	5.48858e-06	8261	0.00249451	20.6537
1-(1-enyl-stearoyl)-2-linoleoyl-GPE (p-18:0/18:2)	rs77391294	T	C	-0.253906	0.0223171	0.0515783	8.53408e-07	8261	0.00292487	24.2274
1-(1-enyl-stearoyl)-2-linoleoyl-GPE (p-18:0/18:2)	rs77869828	C	T	0.373313	0.00914819	0.0800379	3.09809e-06	8261	0.00262652	21.7495
1-(1-enyl-stearoyl)-2-linoleoyl-GPE (p-18:0/18:2)	rs7872580	T	C	0.121066	0.0914559	0.0266904	5.73486e-06	8261	0.0024844	20.5698
1-(1-enyl-stearoyl)-2-linoleoyl-GPE (p-18:0/18:2)	rs9645777	A	G	0.0948448	0.154595	0.0211466	7.28753e-06	8261	0.00242917	20.1113
1-oleoyl-2-linoleoyl-GPE (18:1/18:2)	rs10162642	A	G	-0.120489	0.209229	0.019091	2.76713e-10	8205	0.00483121	39.8228
1-oleoyl-2-linoleoyl-GPE (18:1/18:2)	rs10180195	C	T	0.0716721	0.568222	0.0157913	5.66014e-06	8205	0.00250436	20.5948
1-oleoyl-2-linoleoyl-GPE (18:1/18:2)	rs111827738	C	T	0.153805	0.0560736	0.0335941	4.68732e-06	8205	0.00254817	20.956
1-oleoyl-2-linoleoyl-GPE (18:1/18:2)	rs114638467	C	T	-0.325121	0.0117076	0.0724652	7.23762e-06	8205	0.00244731	20.1245
1-oleoyl-2-linoleoyl-GPE (18:1/18:2)	rs117112830	G	A	-0.185268	0.0361152	0.0418223	9.42803e-06	8205	0.00238599	19.6191
1-oleoyl-2-linoleoyl-GPE (18:1/18:2)	rs11745394	T	C	-0.182375	0.0383817	0.0402113	5.74861e-06	8205	0.00250074	20.565
1-oleoyl-2-linoleoyl-GPE (18:1/18:2)	rs12928099	A	C	-0.0900581	0.290402	0.0169557	1.08804e-07	8205	0.00342645	28.2038
1-oleoyl-2-linoleoyl-GPE (18:1/18:2)	rs139943078	T	G	-0.222287	0.0272122	0.0478588	3.40644e-06	8205	0.00262232	21.5674
1-oleoyl-2-linoleoyl-GPE (18:1/18:2)	rs141089920	T	C	0.485583	0.00507894	0.108918	8.26386e-06	8205	0.00241656	19.8711
1-oleoyl-2-linoleoyl-GPE (18:1/18:2)	rs174546	T	C	0.396042	0.340693	0.0157284	6.62709e-140	8205	0.0717313	633.881
1-oleoyl-2-linoleoyl-GPE (18:1/18:2)	rs17457343	T	C	-0.233969	0.0253312	0.0491039	1.89071e-06	8205	0.00275935	22.6975
1-oleoyl-2-linoleoyl-GPE (18:1/18:2)	rs1915170	G	A	-0.10044	0.139427	0.02236	7.05773e-06	8205	0.00245315	20.1727
1-oleoyl-2-linoleoyl-GPE (18:1/18:2)	rs2180795	T	C	-0.177725	0.953031	0.0365423	1.15308e-06	8205	0.00287459	23.6483
1-oleoyl-2-linoleoyl-GPE (18:1/18:2)	rs230722	G	T	0.282596	0.980476	0.0553841	3.35228e-07	8205	0.00316306	26.0289
1-oleoyl-2-linoleoyl-GPE (18:1/18:2)	rs261290	C	T	-0.245651	0.655421	0.0164633	2.40013e-50	8205	0.0264178	222.586
1-oleoyl-2-linoleoyl-GPE (18:1/18:2)	rs4236106	C	T	-0.0899706	0.799264	0.0194774	3.85156e-06	8205	0.00259378	21.3321
1-oleoyl-2-linoleoyl-GPE (18:1/18:2)	rs483082	T	G	0.102702	0.223707	0.0184727	2.70339e-08	8205	0.00375306	30.9023
1-oleoyl-2-linoleoyl-GPE (18:1/18:2)	rs488490	A	C	-0.240721	0.854224	0.0220433	9.21059e-28	8205	0.0143261	119.225
1-oleoyl-2-linoleoyl-GPE (18:1/18:2)	rs55716461	T	C	-0.090984	0.196376	0.0195072	3.09923e-06	8205	0.00264431	21.7488
1-oleoyl-2-linoleoyl-GPE (18:1/18:2)	rs61949546	A	C	-0.142199	0.0625459	0.03163	6.93382e-06	8205	0.00245724	20.2064
1-oleoyl-2-linoleoyl-GPE (18:1/18:2)	rs6749880	A	C	0.195862	0.0326114	0.0435343	6.8264e-06	8205	0.00246087	20.2363
1-oleoyl-2-linoleoyl-GPE (18:1/18:2)	rs72941170	C	G	-0.095949	0.172808	0.0208767	4.30694e-06	8205	0.0025678	21.1179
1-oleoyl-2-linoleoyl-GPE (18:1/18:2)	rs73018280	A	G	0.32172	0.0115882	0.072079	8.06574e-06	8205	0.00242218	19.9174
1-oleoyl-2-linoleoyl-GPE (18:1/18:2)	rs74968089	A	G	0.165093	0.0472446	0.0367175	6.91408e-06	8205	0.0024579	20.2118
1-oleoyl-2-linoleoyl-GPE (18:1/18:2)	rs77073981	G	A	0.238782	0.0219593	0.0526036	5.64493e-06	8205	0.00250498	20.6
1-oleoyl-2-linoleoyl-GPE (18:1/18:2)	rs77391663	A	G	-0.0905816	0.182014	0.0200905	6.52323e-06	8205	0.00247141	20.3232
1-oleoyl-2-linoleoyl-GPE (18:1/18:2)	rs77510307	T	C	-0.163323	0.0476452	0.0360818	5.99769e-06	8205	0.0024909	20.4839
1-oleoyl-2-linoleoyl-GPE (18:1/18:2)	rs77660324	C	T	-0.389329	0.00828119	0.0856765	5.51513e-06	8205	0.00251038	20.6445
1-oleoyl-2-linoleoyl-GPE (18:1/18:2)	rs7782319	G	A	-0.0758862	0.380402	0.0164806	4.13327e-06	8205	0.00257739	21.197
1-oleoyl-2-linoleoyl-GPE (18:1/18:2)	rs7805845	C	G	0.0719658	0.616535	0.0159518	6.43846e-06	8205	0.00247445	20.3482
1-oleoyl-2-linoleoyl-GPE (18:1/18:2)	rs829705	C	T	-0.0742857	0.635947	0.0161948	4.49649e-06	8205	0.00255781	21.0355
1-oleoyl-2-linoleoyl-GPE (18:1/18:2)	rs964184	C	G	-0.120893	0.869039	0.0228739	1.2559e-07	8205	0.00339287	27.9265
1-oleoyl-2-linoleoyl-GPE (18:1/18:2)	rs983106	T	C	-0.0786822	0.273131	0.0176189	7.97804e-06	8205	0.00242473	19.9384
Docosahexaenoylcholine	rs112560306	T	C	-0.42551	0.00721316	0.0951767	7.79515e-06	7440	0.00267929	19.9821
Docosahexaenoylcholine	rs113971164	T	C	0.115806	0.119339	0.0255979	6.06758e-06	7440	0.00274339	20.4615
Docosahexaenoylcholine	rs11880992	A	G	-0.072697	0.427297	0.0160469	5.89059e-06	7440	0.00275094	20.5179
Docosahexaenoylcholine	rs12121447	T	C	-0.110615	0.133147	0.0237304	3.1417e-06	7440	0.00291191	21.7221
Docosahexaenoylcholine	rs12480856	T	C	-0.168767	0.0519655	0.0362261	3.18212e-06	7440	0.00290867	21.6978
Docosahexaenoylcholine	rs13032126	A	T	-0.199233	0.03361	0.0446679	8.18425e-06	7440	0.00266685	19.8891
Docosahexaenoylcholine	rs1437468	C	A	0.22298	0.960118	0.042892	2.00747e-07	7440	0.00361936	27.0186
Docosahexaenoylcholine	rs149320805	A	G	0.390476	0.00866387	0.086461	6.29581e-06	7440	0.00273392	20.3907
Docosahexaenoylcholine	rs17426755	A	T	-0.209898	0.0354812	0.0434854	1.38706e-06	7440	0.00312176	23.2923
Docosahexaenoylcholine	rs17608675	T	C	0.0737928	0.458767	0.0165337	8.07569e-06	7440	0.00267026	19.9146
Docosahexaenoylcholine	rs185121193	C	G	0.281933	0.0174546	0.0616721	4.84271e-06	7440	0.00280107	20.8928
Docosahexaenoylcholine	rs1942333	C	T	0.0826578	0.741929	0.0186645	9.48377e-06	7440	0.00262917	19.6073
Docosahexaenoylcholine	rs2054120	A	G	-0.0921292	0.227774	0.0194216	2.09903e-06	7440	0.00301537	22.4961
Docosahexaenoylcholine	rs537178127	A	G	0.379733	0.00964168	0.0819314	3.57328e-06	7440	0.00287893	21.4753
Docosahexaenoylcholine	rs72970471	A	G	-0.195504	0.0349354	0.0435039	6.99154e-06	7440	0.0027071	20.1901
Docosahexaenoylcholine	rs73688611	T	C	-0.109762	0.130893	0.0239394	4.53986e-06	7440	0.0028176	21.0165
Docosahexaenoylcholine	rs74580783	G	T	-0.284954	0.018091	0.060571	2.54538e-06	7440	0.0029659	22.126
Docosahexaenoylcholine	rs74704440	T	C	-0.251841	0.0220697	0.054674	4.10032e-06	7440	0.00284368	21.2116
Docosahexaenoylcholine	rs869405	T	C	-0.295594	0.0151536	0.0649859	5.40071e-06	7440	0.00277315	20.6841
Docosahexaenoylcholine	rs9461383	G	A	-0.0765123	0.448683	0.0161222	2.07705e-06	7440	0.00301806	22.5163
Catechol glucuronide	rs10781331	G	A	0.100936	0.656411	0.022102	4.95124e-06	4698	0.0044197	20.847
Catechol glucuronide	rs10967004	G	A	-0.212289	0.0504381	0.0473346	7.29655e-06	4698	0.00426314	20.1054
Catechol glucuronide	rs118183750	A	C	0.559612	0.00661122	0.126425	9.58032e-06	4698	0.00415325	19.585
Catechol glucuronide	rs138116575	G	A	0.326603	0.020073	0.0729977	7.67169e-06	4698	0.0042429	20.0095
Catechol glucuronide	rs142822273	G	A	0.405411	0.0145579	0.0835275	1.21228e-06	4698	0.00498938	23.5476
Catechol glucuronide	rs146205295	T	A	0.231175	0.0392473	0.0522379	9.62477e-06	4698	0.00415136	19.5761
Catechol glucuronide	rs17610347	A	G	0.115998	0.201634	0.0253648	4.8037e-06	4698	0.00443196	20.9051
Catechol glucuronide	rs1958556	C	T	-0.100965	0.674055	0.0219598	4.27183e-06	4698	0.00447942	21.13
Catechol glucuronide	rs2131801	C	T	0.105134	0.273605	0.0228423	4.17245e-06	4698	0.0044889	21.1749
Catechol glucuronide	rs2606201	A	C	-0.152018	0.88296	0.0315872	1.48938e-06	4698	0.0049059	23.1517
Catechol glucuronide	rs28593138	C	A	0.198263	0.0601722	0.0433701	4.84414e-06	4698	0.00442855	20.889
Catechol glucuronide	rs28735376	T	C	-0.20917	0.050505	0.0472215	9.44304e-06	4698	0.00415907	19.6126
Catechol glucuronide	rs35009243	C	T	0.148164	0.11278	0.0323845	4.75918e-06	4698	0.00443575	20.9231
Catechol glucuronide	rs573729017	C	T	0.17168	0.0750431	0.0385376	8.39452e-06	4698	0.00420655	19.8374
Catechol glucuronide	rs58693122	G	C	0.309297	0.0234747	0.0671463	4.09872e-06	4698	0.00449611	21.2091
Catechol glucuronide	rs60520527	G	A	0.149109	0.120386	0.0311377	1.67865e-06	4698	0.00485743	22.9219
Catechol glucuronide	rs75069734	A	G	0.184948	0.0706629	0.0404762	4.89327e-06	4698	0.00442447	20.8696
Catechol glucuronide	rs76193259	T	G	0.29962	0.0269288	0.0634927	2.37051e-06	4698	0.00471767	22.2592
N-stearoyl-sphingadienine (d18:2/18:0)	rs10825823	G	T	0.0843372	0.292802	0.0175171	1.47515e-06	7229	0.00319628	23.1736
N-stearoyl-sphingadienine (d18:2/18:0)	rs115013656	A	C	-0.216722	0.0323431	0.0458178	2.24435e-06	7229	0.00308544	22.3675
N-stearoyl-sphingadienine (d18:2/18:0)	rs11599730	T	C	-0.130694	0.10683	0.0259588	4.78682e-07	7229	0.00349417	25.3409
N-stearoyl-sphingadienine (d18:2/18:0)	rs1169306	T	C	-0.0820788	0.35122	0.0169428	1.26958e-06	7229	0.00323598	23.4623
N-stearoyl-sphingadienine (d18:2/18:0)	rs117914965	T	C	0.327113	0.011979	0.0721871	5.85768e-06	7229	0.00283248	20.5285
N-stearoyl-sphingadienine (d18:2/18:0)	rs13186673	A	G	0.304445	0.0149057	0.0668432	5.24794e-06	7229	0.00286141	20.7388
N-stearoyl-sphingadienine (d18:2/18:0)	rs141239430	G	A	0.462672	0.00610264	0.103551	7.89262e-06	7229	0.00275399	19.958
N-stearoyl-sphingadienine (d18:2/18:0)	rs1466448	A	C	0.156554	0.812968	0.0204916	2.17436e-14	7229	0.00800951	58.3521
N-stearoyl-sphingadienine (d18:2/18:0)	rs174460	T	C	0.083583	0.691671	0.0174033	1.56543e-06	7229	0.00318061	23.0596
N-stearoyl-sphingadienine (d18:2/18:0)	rs180676178	C	G	-0.541581	0.00444939	0.121221	7.9063e-06	7229	0.00275357	19.955
N-stearoyl-sphingadienine (d18:2/18:0)	rs2075650	G	A	0.103619	0.142551	0.0228825	5.94583e-06	7229	0.00282855	20.4999
N-stearoyl-sphingadienine (d18:2/18:0)	rs3025015	A	G	-0.18555	0.0447783	0.0399984	3.50218e-06	7229	0.00296802	21.5138
N-stearoyl-sphingadienine (d18:2/18:0)	rs56950313	A	G	-0.108114	0.140368	0.0231779	3.09346e-06	7229	0.00300077	21.7518
N-stearoyl-sphingadienine (d18:2/18:0)	rs60392625	T	A	0.203107	0.0324993	0.0456761	8.72019e-06	7229	0.00272777	19.7675
N-stearoyl-sphingadienine (d18:2/18:0)	rs62007580	A	G	-0.296225	0.0148626	0.066671	8.86795e-06	7229	0.00272337	19.7356
N-stearoyl-sphingadienine (d18:2/18:0)	rs72698138	C	G	0.120986	0.111304	0.0254751	2.04255e-06	7229	0.00311034	22.5485
N-stearoyl-sphingadienine (d18:2/18:0)	rs72718346	C	G	0.166	0.0513665	0.0362377	4.63073e-06	7229	0.0028944	20.9785
N-stearoyl-sphingadienine (d18:2/18:0)	rs74141591	C	A	-0.364735	0.00991266	0.0793084	4.24644e-06	7229	0.00291722	21.1444
N-stearoyl-sphingadienine (d18:2/18:0)	rs75107428	G	A	-0.982397	0.00146669	0.210962	3.21245e-06	7229	0.00299079	21.6793
N-stearoyl-sphingadienine (d18:2/18:0)	rs75698091	T	C	-0.126238	0.089323	0.0281354	7.22979e-06	7229	0.00277708	20.1258
N-stearoyl-sphingadienine (d18:2/18:0)	rs926385	A	G	-0.348072	0.0108003	0.0781468	8.42529e-06	7229	0.00273683	19.8333
Heptenedioate (C7:1-DC)	rs10798284	T	C	0.0854295	0.215687	0.018284	2.97767e-06	8128	0.0026787	21.8256
Heptenedioate (C7:1-DC)	rs112216464	A	G	-0.331802	0.0107474	0.0730777	5.6147e-06	8128	0.00252991	20.6102
Heptenedioate (C7:1-DC)	rs112390194	G	A	0.18485	0.0384423	0.0394621	2.80995e-06	8128	0.0026923	21.9367
Heptenedioate (C7:1-DC)	rs11242437	A	C	0.086658	0.202714	0.0186238	3.27026e-06	8128	0.0026567	21.6458
Heptenedioate (C7:1-DC)	rs112559960	G	A	-0.207217	0.0279941	0.0457438	5.89991e-06	8128	0.0025183	20.5154
Heptenedioate (C7:1-DC)	rs113484345	C	G	-0.227961	0.0242616	0.0493282	3.81314e-06	8128	0.00262064	21.3513
Heptenedioate (C7:1-DC)	rs11933956	T	C	-0.0818765	0.229183	0.0183705	8.31278e-06	8128	0.00243799	19.8596
Heptenedioate (C7:1-DC)	rs141974639	A	G	0.177892	0.0380294	0.0393823	6.27038e-06	8128	0.00250402	20.3988
Heptenedioate (C7:1-DC)	rs142210908	T	G	0.227012	0.0237742	0.0494162	4.35108e-06	8128	0.0025897	21.0985
Heptenedioate (C7:1-DC)	rs142370265	T	C	-0.181869	0.0349258	0.0409412	8.90479e-06	8128	0.00242192	19.7283
Heptenedioate (C7:1-DC)	rs144251288	T	C	-0.298185	0.0130816	0.0661159	6.482e-06	8128	0.00249626	20.3354
Heptenedioate (C7:1-DC)	rs17504230	G	A	-0.111496	0.112636	0.0236705	2.47326e-06	8128	0.0027223	22.1818
Heptenedioate (C7:1-DC)	rs1979528	G	T	-0.233548	0.0227047	0.0505919	3.9063e-06	8128	0.00261499	21.3051
Heptenedioate (C7:1-DC)	rs45625132	C	T	-0.267243	0.016679	0.0584789	4.87959e-06	8128	0.00256281	20.8789
Heptenedioate (C7:1-DC)	rs73232559	T	C	-0.0985302	0.135982	0.0217738	6.03455e-06	8128	0.00251301	20.4721
Heptenedioate (C7:1-DC)	rs73869702	C	G	-0.096529	0.15255	0.0211572	5.05575e-06	8128	0.00255449	20.811
3-indoleglyoxylic acid	rs10988130	G	A	-0.232885	0.25	0.017906	1.13233e-38	7848	0.0210992	169.112
3-indoleglyoxylic acid	rs112812077	A	G	0.177062	0.039556	0.0397797	8.54449e-06	7848	0.0025181	19.8069
3-indoleglyoxylic acid	rs113327604	T	C	-0.126689	0.115409	0.0243236	1.90412e-07	7848	0.0034448	27.1214
3-indoleglyoxylic acid	rs113690663	T	C	0.11496	0.1096	0.0250227	4.34354e-06	7848	0.00268225	21.1016
3-indoleglyoxylic acid	rs11647808	A	C	0.166628	0.0793205	0.0288147	7.3485e-09	7848	0.00424289	33.4316
3-indoleglyoxylic acid	rs11668731	T	C	-0.081007	0.48731	0.0163856	7.66172e-07	7848	0.00310464	24.4349
3-indoleglyoxylic acid	rs12186602	A	T	-0.0981958	0.179018	0.02058	1.82933e-06	7848	0.00289253	22.7606
3-indoleglyoxylic acid	rs12957758	G	A	0.0860555	0.211817	0.0193602	8.79017e-06	7848	0.00251123	19.7527
3-indoleglyoxylic acid	rs13251821	C	T	-0.0710922	0.573166	0.0158268	7.0598e-06	7848	0.00256439	20.1719
3-indoleglyoxylic acid	rs144316692	T	C	0.465852	0.00619835	0.100473	3.54184e-06	7848	0.00273181	21.4925
3-indoleglyoxylic acid	rs1933543	T	C	-0.180445	0.0389644	0.0403272	7.65831e-06	7848	0.00254465	20.0163
3-indoleglyoxylic acid	rs3801164	C	T	0.0735068	0.597444	0.0160195	4.46265e-06	7848	0.00267568	21.0497
3-indoleglyoxylic acid	rs5751777	T	C	0.319109	0.594707	0.0154785	1.96016e-94	7848	0.0513755	424.922
3-indoleglyoxylic acid	rs66626698	A	G	-0.160415	0.0543062	0.0343804	3.07298e-06	7848	0.00276634	21.7649
3-indoleglyoxylic acid	rs678624	A	G	0.0834171	0.743383	0.0178078	2.80933e-06	7848	0.00278816	21.9371
3-indoleglyoxylic acid	rs7048572	C	T	0.0866366	0.21178	0.0194823	8.71017e-06	7848	0.00251345	19.7702
3-indoleglyoxylic acid	rs74433871	A	T	-0.10074	0.151406	0.0217889	3.7743e-06	7848	0.0027164	21.3709
3-indoleglyoxylic acid	rs76454190	T	C	-0.130681	0.0766335	0.0293548	8.51581e-06	7848	0.00251891	19.8133
3-indoleglyoxylic acid	rs78536265	T	C	0.124425	0.0925803	0.0275777	6.42817e-06	7848	0.00258711	20.3511
3-indoleglyoxylic acid	rs9657399	A	G	0.215611	0.0267068	0.0483954	8.38187e-06	7848	0.00252277	19.8437
(2,4 or 2,5)-dimethylphenol sulfate	rs10023065	G	T	0.102591	0.514445	0.0197019	1.91734e-07	5189	0.00519823	27.1041
(2,4 or 2,5)-dimethylphenol sulfate	rs10810172	C	T	-0.10075	0.264634	0.0227073	9.12759e-06	5189	0.00377947	19.6785
(2,4 or 2,5)-dimethylphenol sulfate	rs111852258	T	G	0.300687	0.0225077	0.0659385	5.11282e-06	5189	0.00399145	20.7866
(2,4 or 2,5)-dimethylphenol sulfate	rs117703899	G	A	0.44153	0.00950718	0.0987405	7.76285e-06	5189	0.00383863	19.9877
(2,4 or 2,5)-dimethylphenol sulfate	rs11807515	T	C	0.26588	0.0307603	0.0568061	2.86192e-06	5189	0.00420405	21.8985
(2,4 or 2,5)-dimethylphenol sulfate	rs12890803	G	A	0.114538	0.188276	0.0246252	3.29941e-06	5189	0.00415192	21.6258
(2,4 or 2,5)-dimethylphenol sulfate	rs139734134	C	T	0.367282	0.0136549	0.082586	8.69684e-06	5189	0.00379709	19.7706
(2,4 or 2,5)-dimethylphenol sulfate	rs146781516	T	C	0.379406	0.0137357	0.0834731	5.48715e-06	5189	0.00396557	20.6513
(2,4 or 2,5)-dimethylphenol sulfate	rs149129256	A	C	0.320784	0.0190513	0.0715821	7.41765e-06	5189	0.00385527	20.0747
(2,4 or 2,5)-dimethylphenol sulfate	rs17091567	T	C	0.139455	0.124903	0.0293474	2.01528e-06	5189	0.00433271	22.5716
(2,4 or 2,5)-dimethylphenol sulfate	rs17155877	G	A	0.133345	0.132439	0.0283851	2.63087e-06	5189	0.00423493	22.06
(2,4 or 2,5)-dimethylphenol sulfate	rs1869349	T	C	-0.277332	0.0326507	0.0538763	2.63872e-07	5189	0.00508053	26.4873
(2,4 or 2,5)-dimethylphenol sulfate	rs4238754	A	G	0.0898737	0.450699	0.0197527	5.36602e-06	5189	0.00397374	20.694
(2,4 or 2,5)-dimethylphenol sulfate	rs55671226	T	A	0.179026	0.0670531	0.0386632	3.64966e-06	5189	0.00411493	21.4323
(2,4 or 2,5)-dimethylphenol sulfate	rs72769224	T	G	-0.122423	0.138857	0.0276725	9.68979e-06	5189	0.0037576	19.5642
(2,4 or 2,5)-dimethylphenol sulfate	rs72795562	T	C	-0.300004	0.0219281	0.0664563	6.35233e-06	5189	0.00391197	20.3711
(2,4 or 2,5)-dimethylphenol sulfate	rs74923546	A	C	-0.152128	0.0974936	0.0331665	4.50142e-06	5189	0.00403811	21.0306
(2,4 or 2,5)-dimethylphenol sulfate	rs76673051	T	C	0.355803	0.016079	0.0779472	5.00272e-06	5189	0.00399939	20.8282
(2,4 or 2,5)-dimethylphenol sulfate	rs76894499	T	G	0.190584	0.062669	0.0404085	2.39999e-06	5189	0.0042686	22.2362
(2,4 or 2,5)-dimethylphenol sulfate	rs9383616	A	G	0.153243	0.130077	0.0290507	1.32751e-07	5189	0.00533386	27.8151
(2,4 or 2,5)-dimethylphenol sulfate	rs9453530	T	G	0.101574	0.236852	0.02285	8.77824e-06	5189	0.00379366	19.7526
4-acetylcatechol sulfate (1)	rs10038317	C	A	-0.121953	0.101749	0.0262673	3.43771e-06	7565	0.00284125	21.5496
4-acetylcatechol sulfate (1)	rs11539588	T	C	0.300276	0.014488	0.0676022	8.92069e-06	7565	0.00260123	19.7244
4-acetylcatechol sulfate (1)	rs12548026	C	G	0.0742209	0.404574	0.0167665	9.56708e-06	7565	0.00258366	19.5908
4-acetylcatechol sulfate (1)	rs143105784	G	A	0.342821	0.01193	0.0742909	3.93903e-06	7565	0.00280695	21.2887
4-acetylcatechol sulfate (1)	rs143550070	G	T	-0.323554	0.0137833	0.0701325	3.96011e-06	7565	0.0028056	21.2785
4-acetylcatechol sulfate (1)	rs147253216	A	G	1.32052	0.000864707	0.274877	1.55486e-06	7565	0.00304145	23.0727
4-acetylcatechol sulfate (1)	rs148033074	T	C	-0.285072	0.0161806	0.0630001	6.04093e-06	7565	0.00269925	20.4697
4-acetylcatechol sulfate (1)	rs1833208	G	A	0.122731	0.907851	0.0277551	9.78314e-06	7565	0.00257806	19.5483
4-acetylcatechol sulfate (1)	rs188148116	A	G	0.352446	0.0113998	0.0763888	3.95304e-06	7565	0.00280606	21.2819
4-acetylcatechol sulfate (1)	rs193013721	G	A	-0.297566	0.0146203	0.0673084	9.82726e-06	7565	0.00257691	19.5395
4-acetylcatechol sulfate (1)	rs2667092	G	C	0.102648	0.853542	0.0231451	9.20814e-06	7565	0.00259326	19.6638
4-acetylcatechol sulfate (1)	rs56205922	C	T	0.0758431	0.467048	0.0168761	6.98588e-06	7565	0.00266269	20.1917
4-acetylcatechol sulfate (1)	rs6866421	A	G	-0.0987687	0.154752	0.0223017	9.4784e-06	7565	0.002586	19.6087
4-acetylcatechol sulfate (1)	rs7327574	C	T	-0.0763028	0.378842	0.0167891	5.49899e-06	7565	0.00272291	20.6496
4-acetylcatechol sulfate (1)	rs74461850	C	T	0.14635	0.0654025	0.0328976	8.64172e-06	7565	0.00260924	19.7853
4-acetylcatechol sulfate (1)	rs77174761	G	A	0.343448	0.0108681	0.0772381	8.72362e-06	7565	0.00260685	19.7671
4-acetylcatechol sulfate (1)	rs78580481	T	A	0.341969	0.0109214	0.0770138	8.98064e-06	7565	0.00259954	19.7116
4-acetylcatechol sulfate (1)	rs80195744	C	T	-0.210847	0.0331521	0.0447893	2.50733e-06	7565	0.00292083	22.155
4-acetylcatechol sulfate (1)	rs8084703	G	A	-0.136552	0.0760826	0.0301344	5.85903e-06	7565	0.00270698	20.5285
Taurochenodeoxycholic acid 3-sulfate	rs11106213	C	T	0.100421	0.161249	0.0226118	8.95085e-06	7157	0.00274823	19.7178
Taurochenodeoxycholic acid 3-sulfate	rs11239549	G	A	-0.111529	0.242651	0.0192142	6.45538e-09	7157	0.00468555	33.6829
Taurochenodeoxycholic acid 3-sulfate	rs114283254	T	C	0.350222	0.014392	0.0690055	3.86947e-07	7157	0.00358615	25.7512
Taurochenodeoxycholic acid 3-sulfate	rs12779809	T	C	0.121225	0.121431	0.0255423	2.07432e-06	7157	0.00313739	22.5187
Taurochenodeoxycholic acid 3-sulfate	rs12945042	T	C	0.119943	0.334596	0.0177118	1.27059e-11	7157	0.00636678	45.8462
Taurochenodeoxycholic acid 3-sulfate	rs13007705	T	C	0.0743251	0.449589	0.0168018	9.70558e-06	7157	0.00272673	19.5631
Taurochenodeoxycholic acid 3-sulfate	rs144846334	A	G	-0.535691	0.0112029	0.0789064	1.12958e-11	7157	0.00639861	46.0769
Taurochenodeoxycholic acid 3-sulfate	rs145138723	A	C	-0.262001	0.0197985	0.059106	9.30465e-06	7157	0.00273792	19.6436
Taurochenodeoxycholic acid 3-sulfate	rs147137016	T	C	0.164649	0.0571148	0.0356013	3.74956e-06	7157	0.00297961	21.3828
Taurochenodeoxycholic acid 3-sulfate	rs147592063	T	G	0.785135	0.00336464	0.14308	4.07952e-08	7157	0.00418964	30.103
Taurochenodeoxycholic acid 3-sulfate	rs185735323	T	C	-0.309502	0.0147887	0.0689167	7.09046e-06	7157	0.00281012	20.1631
Taurochenodeoxycholic acid 3-sulfate	rs1960234	A	G	-0.101721	0.210253	0.020987	1.25416e-06	7157	0.00327165	23.4855
Taurochenodeoxycholic acid 3-sulfate	rs212100	C	T	0.18455	0.8439	0.0229219	8.19486e-16	7157	0.00897594	64.8045
Taurochenodeoxycholic acid 3-sulfate	rs34037274	G	T	-0.186132	0.0412146	0.0420511	9.58532e-06	7157	0.00273004	19.5869
Taurochenodeoxycholic acid 3-sulfate	rs34598798	G	C	0.183847	0.0454932	0.040172	4.72821e-06	7157	0.00291787	20.9385
Taurochenodeoxycholic acid 3-sulfate	rs35602868	G	A	-0.0869646	0.552282	0.0167116	1.95209e-07	7157	0.00376945	27.0725
Taurochenodeoxycholic acid 3-sulfate	rs36053602	A	G	-0.191766	0.0376717	0.0432763	9.37062e-06	7157	0.00273604	19.6301
Taurochenodeoxycholic acid 3-sulfate	rs4511699	C	T	0.0851319	0.286377	0.0184896	4.13822e-06	7157	0.00295334	21.1938
Taurochenodeoxycholic acid 3-sulfate	rs55971546	T	C	0.345887	0.0505178	0.0378278	6.03366e-20	7157	0.0115471	83.5843
Taurochenodeoxycholic acid 3-sulfate	rs57534880	T	A	-0.142229	0.0801297	0.0316348	6.92532e-06	7157	0.00281637	20.2081
Taurochenodeoxycholic acid 3-sulfate	rs6663567	C	T	-0.105613	0.14764	0.0232142	5.37707e-06	7157	0.00288365	20.6922
Taurochenodeoxycholic acid 3-sulfate	rs6897774	T	C	-0.115565	0.882909	0.0259376	8.37061e-06	7157	0.00276604	19.8459
Taurochenodeoxycholic acid 3-sulfate	rs7450928	G	T	-0.0883112	0.272708	0.0187927	2.61153e-06	7157	0.00307599	22.0766
Taurochenodeoxycholic acid 3-sulfate	rs74648082	A	G	0.495752	0.00575277	0.108474	4.87181e-06	7157	0.00290992	20.8812
Taurochenodeoxycholic acid 3-sulfate	rs76207977	T	C	0.161822	0.061433	0.0344755	2.68126e-06	7157	0.00306894	22.0258
Taurochenodeoxycholic acid 3-sulfate	rs77032522	C	T	0.239787	0.0261685	0.0517836	3.64667e-06	7157	0.00298701	21.4361
Taurochenodeoxycholic acid 3-sulfate	rs78847914	A	G	-0.24865	0.0240955	0.0534093	3.23095e-06	7157	0.00301925	21.6681
Taurochenodeoxycholic acid 3-sulfate	rs79112138	A	G	-0.134747	0.0824058	0.0301585	7.8963e-06	7157	0.00278149	19.9571
Taurochenodeoxycholic acid 3-sulfate	rs8084536	C	T	0.0817724	0.385068	0.0173565	2.46078e-06	7157	0.00309181	22.1905
Taurochenodeoxycholic acid 3-sulfate	rs9826396	A	G	0.0891806	0.542108	0.0173956	2.94985e-07	7157	0.0036588	26.2749
N-acetyl-2-aminoadipate	rs10201159	C	T	0.399844	0.229125	0.0184741	7.00307e-104	7606	0.0580152	468.317
N-acetyl-2-aminoadipate	rs113125842	C	G	-0.33567	0.0114101	0.0753961	8.50386e-06	7606	0.00259921	19.8159
N-acetyl-2-aminoadipate	rs11624067	T	G	-0.0859444	0.268213	0.0182759	2.56867e-06	7606	0.00289908	22.1087
N-acetyl-2-aminoadipate	rs116522067	T	A	-0.296777	0.0147874	0.0666612	8.50629e-06	7606	0.00259913	19.8153
N-acetyl-2-aminoadipate	rs117181922	C	T	0.353789	0.0126156	0.0722823	9.85312e-07	7606	0.0031398	23.9503
N-acetyl-2-aminoadipate	rs117401071	C	T	0.186564	0.0425918	0.0399218	2.9648e-06	7606	0.00286308	21.8334
N-acetyl-2-aminoadipate	rs12197636	A	G	-0.0761374	0.601359	0.0169406	6.97784e-06	7606	0.00264869	20.1941
N-acetyl-2-aminoadipate	rs12421551	G	A	0.0860363	0.241888	0.0190631	6.38474e-06	7606	0.00267091	20.364
N-acetyl-2-aminoadipate	rs13034970	C	T	0.0885575	0.263586	0.0186309	2.00167e-06	7606	0.00296168	22.5875
N-acetyl-2-aminoadipate	rs139439858	T	C	-0.163728	0.0549167	0.0352899	3.49212e-06	7606	0.00282203	21.5194
N-acetyl-2-aminoadipate	rs148575042	A	C	-0.356446	0.010894	0.0775833	4.34077e-06	7606	0.00276752	21.1026
N-acetyl-2-aminoadipate	rs2201504	T	A	-0.0840132	0.404258	0.0167409	5.2091e-07	7606	0.00330024	25.1781
N-acetyl-2-aminoadipate	rs2268816	T	C	-0.0795524	0.637964	0.0170441	3.0495e-06	7606	0.00285601	21.7793
N-acetyl-2-aminoadipate	rs2921989	G	A	0.0864999	0.769914	0.019228	6.8386e-06	7606	0.0026537	20.2325
N-acetyl-2-aminoadipate	rs3123042	T	C	0.0838895	0.313992	0.017374	1.37594e-06	7606	0.00305584	23.3078
N-acetyl-2-aminoadipate	rs370984	A	C	-0.34164	0.011608	0.0756424	6.28678e-06	7606	0.00267478	20.3935
N-acetyl-2-aminoadipate	rs566880	C	T	-0.102222	0.812809	0.0210646	1.21745e-06	7606	0.00308662	23.5433
N-acetyl-2-aminoadipate	rs61765186	A	G	0.0928738	0.210391	0.019842	2.8593e-06	7606	0.00287217	21.9029
N-acetyl-2-aminoadipate	rs62483510	C	G	-0.279147	0.0169413	0.0631919	9.98731e-06	7606	0.00255902	19.5087
N-acetyl-2-aminoadipate	rs72719800	T	C	-0.319488	0.0142801	0.0676624	2.33771e-06	7606	0.00292272	22.2895
N-acetyl-2-aminoadipate	rs7609407	G	A	-0.108012	0.148748	0.0227941	2.15197e-06	7606	0.00294349	22.4484
N-acetyl-2-aminoadipate	rs77580414	G	A	0.192841	0.0414856	0.0400926	1.51013e-06	7606	0.00303246	23.129
Eicosenedioate (C20:1-DC)	rs10250987	G	T	-0.0852009	0.725806	0.0174071	9.84997e-07	8166	0.00292519	23.9513
Eicosenedioate (C20:1-DC)	rs114316428	T	C	0.413081	0.0069973	0.0934149	9.77882e-06	8166	0.00238886	19.5493
Eicosenedioate (C20:1-DC)	rs115392687	A	G	-0.266189	0.019635	0.0568183	2.80068e-06	8166	0.00268058	21.9431
Eicosenedioate (C20:1-DC)	rs117443792	A	G	0.247031	0.0199804	0.0556279	8.96357e-06	8166	0.00240913	19.7157
Eicosenedioate (C20:1-DC)	rs117651829	T	C	0.229937	0.0234768	0.0515556	8.19687e-06	8166	0.00242997	19.8866
Eicosenedioate (C20:1-DC)	rs140599500	C	G	0.301369	0.0151031	0.0628047	1.59852e-06	8166	0.00281178	23.0201
Eicosenedioate (C20:1-DC)	rs140880954	A	G	0.229116	0.0233358	0.0514689	8.52595e-06	8166	0.0024208	19.8114
Eicosenedioate (C20:1-DC)	rs150771277	C	A	0.228812	0.0244969	0.0504856	5.83676e-06	8166	0.00250912	20.536
Eicosenedioate (C20:1-DC)	rs182245529	G	T	0.22788	0.0301649	0.0461708	7.99081e-07	8166	0.00297423	24.3541
Eicosenedioate (C20:1-DC)	rs2994950	C	T	-0.168741	0.0457617	0.0374634	6.6636e-06	8166	0.00247822	20.2825
Eicosenedioate (C20:1-DC)	rs60142346	G	A	0.0963981	0.15904	0.021355	6.35934e-06	8166	0.00248912	20.3719
Eicosenedioate (C20:1-DC)	rs664325	G	A	0.0704094	0.411263	0.015734	7.64202e-06	8166	0.0024463	20.0206
Eicosenedioate (C20:1-DC)	rs72842475	G	A	0.141346	0.0693667	0.0308522	4.6187e-06	8166	0.00256372	20.984
Eicosenedioate (C20:1-DC)	rs73034311	T	C	0.233353	0.0231062	0.0509644	4.67789e-06	8166	0.00256077	20.9598
Eicosenedioate (C20:1-DC)	rs74367560	A	G	-0.29872	0.0131144	0.067327	9.12808e-06	8166	0.00240489	19.6808
Eicosenedioate (C20:1-DC)	rs74452249	A	G	0.212083	0.0278323	0.0472819	7.27473e-06	8166	0.00245778	20.1148
Eicosenedioate (C20:1-DC)	rs76259022	T	C	0.317229	0.0131144	0.0673166	2.44694e-06	8166	0.00271214	22.2022
Eicosenedioate (C20:1-DC)	rs77304820	T	G	0.264128	0.0216269	0.0530146	6.28769e-07	8166	0.00303047	24.816
Eicosenedioate (C20:1-DC)	rs77321789	T	G	-0.232587	0.0256284	0.0488686	1.94139e-06	8166	0.0027663	22.6467
Eicosenedioate (C20:1-DC)	rs77376871	A	G	-0.266127	0.0197352	0.0555892	1.68968e-06	8166	0.00279879	22.9135
Eicosenedioate (C20:1-DC)	rs79155558	A	G	-0.371612	0.00906065	0.0824328	6.5423e-06	8166	0.00248251	20.3176
Eicosenedioate (C20:1-DC)	rs80158481	A	T	-0.221775	0.0257136	0.0489988	6.00748e-06	8166	0.0025024	20.4808
Glycerate	rs1000156	G	A	-0.0892357	0.20765	0.0188882	2.30793e-06	8222	0.00270733	22.3147
Glycerate	rs1025628	A	G	0.151408	0.93801	0.0322248	2.62096e-06	8222	0.00267778	22.0705
Glycerate	rs112748757	T	G	-0.248552	0.0205263	0.0544456	4.99134e-06	8222	0.00252832	20.8355
Glycerate	rs1133621	T	G	0.107914	0.885566	0.0240638	7.30891e-06	8222	0.00243999	20.1058
Glycerate	rs11662283	T	A	0.10185	0.162632	0.0209162	1.11931e-06	8222	0.0028756	23.7056
Glycerate	rs11766962	C	T	-0.0899609	0.225559	0.0186233	1.36156e-06	8222	0.00283	23.3286
Glycerate	rs117731450	A	G	-0.244065	0.0197224	0.0551232	9.52758e-06	8222	0.00237865	19.5991
Glycerate	rs138250602	G	T	-0.156885	0.0491492	0.0354448	9.59188e-06	8222	0.0023771	19.5863
Glycerate	rs141097695	A	G	-0.222358	0.0260141	0.0485143	4.57614e-06	8222	0.00254847	21.002
Glycerate	rs1449141	C	A	-0.0794245	0.28231	0.0170941	3.37909e-06	8222	0.00261879	21.583
Glycerate	rs145856120	T	C	-0.281891	0.0165559	0.0605964	3.28818e-06	8222	0.00262512	21.6353
Glycerate	rs149160598	A	G	-0.317679	0.0164095	0.06091	1.83279e-07	8222	0.00329752	27.1953
Glycerate	rs149266774	T	G	-0.257202	0.0194861	0.0560545	4.4659e-06	8222	0.00255411	21.0485
Glycerate	rs183630170	C	A	0.305391	0.0134093	0.0668327	4.88928e-06	8222	0.00253312	20.8751
Glycerate	rs2279694	C	T	0.0737581	0.671949	0.016588	8.72972e-06	8222	0.00239889	19.7663
Glycerate	rs2394872	C	A	-0.129378	0.0928764	0.0263373	8.99835e-07	8222	0.00292636	24.1253
Glycerate	rs2540970	C	T	0.0731367	0.339805	0.0162715	6.96423e-06	8222	0.00245116	20.1981
Glycerate	rs3733487	A	C	-0.309579	0.986892	0.0682205	5.68122e-06	8222	0.00249833	20.5877
Glycerate	rs3814027	T	C	0.0822872	0.525613	0.0158679	2.15145e-07	8222	0.00326009	26.8856
Glycerate	rs4523130	G	A	-0.188253	0.0338044	0.0424813	9.36148e-06	8222	0.00238273	19.6328
Glycerate	rs55836930	G	T	0.230304	0.0248808	0.0491907	2.84279e-06	8222	0.00265891	21.9145
Glycerate	rs62381616	T	C	-0.275712	0.0307627	0.044263	4.69543e-10	8222	0.00469686	38.7904
Glycerate	rs6554022	A	C	-0.116404	0.107208	0.0250231	3.28947e-06	8222	0.00262503	21.6346
Glycerate	rs756874	G	A	0.074803	0.366725	0.0159593	2.77104e-06	8222	0.00266486	21.9637
Glycerate	rs76004499	G	C	0.243397	0.0201396	0.054567	8.17654e-06	8222	0.00241403	19.8914
Glycerate	rs77814441	T	C	-0.20709	0.029125	0.0457112	5.88729e-06	8222	0.00249008	20.5195
Glycerate	rs9808439	T	C	-0.197404	0.0316533	0.0438208	6.64367e-06	8222	0.00246209	20.2883
Arachidonate (20:4n6)	rs102275	C	T	-0.313782	0.346261	0.0155465	1.36953e-90	8272	0.0469356	407.273
Arachidonate (20:4n6)	rs10765739	C	A	0.0716839	0.579421	0.0159302	6.79895e-06	8272	0.0024419	20.244
Arachidonate (20:4n6)	rs11131312	T	A	-0.0693098	0.53836	0.0153801	6.59214e-06	8272	0.00244904	20.3033
Arachidonate (20:4n6)	rs114964512	G	T	0.247066	0.019545	0.0551527	7.47603e-06	8272	0.00242008	20.0626
Arachidonate (20:4n6)	rs116213385	T	A	-0.250685	0.0192987	0.054939	5.04364e-06	8272	0.00251069	20.8157
Arachidonate (20:4n6)	rs117306637	A	C	-0.163984	0.0566015	0.0330246	6.85194e-07	8272	0.00297184	24.6503
Arachidonate (20:4n6)	rs117702020	A	G	-0.136316	0.0716626	0.0289559	2.50509e-06	8272	0.00267206	22.1572
Arachidonate (20:4n6)	rs117756469	T	C	0.22528	0.0249849	0.0476116	2.22734e-06	8272	0.0026992	22.3828
Arachidonate (20:4n6)	rs12431272	G	A	0.180468	0.041682	0.0382171	2.3333e-06	8272	0.00268847	22.2936
Arachidonate (20:4n6)	rs12451489	C	G	-0.0738367	0.28155	0.0166997	9.80522e-06	8272	0.00235772	19.5444
Arachidonate (20:4n6)	rs12628438	C	G	-0.0976875	0.170441	0.020007	1.04661e-06	8272	0.00287378	23.8347
Arachidonate (20:4n6)	rs12928099	A	C	0.0756249	0.291014	0.0166158	5.32952e-06	8272	0.00249799	20.7101
Arachidonate (20:4n6)	rs142974377	T	C	-0.198517	0.0309291	0.0437729	5.75599e-06	8272	0.00248025	20.5627
Arachidonate (20:4n6)	rs145236408	T	C	-0.332151	0.0108312	0.0727955	5.04769e-06	8272	0.0025105	20.8141
Arachidonate (20:4n6)	rs146567317	A	G	-0.298508	0.012999	0.067129	8.71649e-06	8272	0.00238476	19.7691
Arachidonate (20:4n6)	rs150941261	C	T	-0.326583	0.0124144	0.0670418	1.10851e-06	8272	0.0028605	23.7242
Arachidonate (20:4n6)	rs17674015	A	C	0.0701008	0.372094	0.0156709	7.70147e-06	8272	0.00241323	20.0057
Arachidonate (20:4n6)	rs17686579	C	A	-0.0796849	0.29052	0.017025	2.86236e-06	8272	0.00264131	21.9014
Arachidonate (20:4n6)	rs183683891	T	C	-0.342494	0.0103772	0.0748554	4.7531e-06	8272	0.00252436	20.9293
Arachidonate (20:4n6)	rs192569019	C	T	0.346774	0.0105659	0.0744441	3.19012e-06	8272	0.00261628	21.6934
Arachidonate (20:4n6)	rs2045842	T	C	-0.104763	0.119527	0.0232301	6.48938e-06	8272	0.00245266	20.3333
Arachidonate (20:4n6)	rs4684366	C	T	-0.0807619	0.259257	0.0176325	4.64369e-06	8272	0.00252973	20.974
Arachidonate (20:4n6)	rs710362	G	A	0.155347	0.0487745	0.0348366	8.222e-06	8272	0.00239818	19.8806
Arachidonate (20:4n6)	rs7413889	G	T	-0.0735261	0.64537	0.0159025	3.77193e-06	8272	0.00257763	21.3721
Arachidonate (20:4n6)	rs7829147	A	G	-0.0740587	0.337156	0.0162412	5.11722e-06	8272	0.00250735	20.7879
Arachidonate (20:4n6)	rs78685519	T	G	0.0928613	0.159231	0.0207801	7.86734e-06	8272	0.00240833	19.965
Arachidonate (20:4n6)	rs78719682	G	A	0.144428	0.0661213	0.0306177	2.39189e-06	8272	0.00268275	22.246
Arachidonate (20:4n6)	rs78721504	A	G	-0.1984	0.0300825	0.0442501	7.33876e-06	8272	0.00242432	20.0979
Arachidonate (20:4n6)	rs79715983	C	T	0.103658	0.117568	0.0234071	9.49037e-06	8272	0.00236522	19.6067
Arachidonate (20:4n6)	rs9545715	C	G	-0.0789557	0.553503	0.0155921	4.10883e-07	8272	0.00309032	25.6361
Phenylpyruvate	rs10756523	G	A	-0.0699885	0.337867	0.015801	9.45154e-06	8241	0.00237504	19.6146
Phenylpyruvate	rs10775444	A	G	-0.0805044	0.701495	0.0167236	1.48065e-06	8241	0.00280401	23.1672
Phenylpyruvate	rs11259659	T	G	0.0965165	0.214153	0.0185278	1.89567e-07	8241	0.00328207	27.13
Phenylpyruvate	rs114702333	A	T	0.2492	0.018541	0.0558489	8.11818e-06	8241	0.00241012	19.905
Phenylpyruvate	rs12479016	G	C	0.12788	0.0877965	0.0262697	1.12743e-06	8241	0.00286727	23.6913
Phenylpyruvate	rs12975040	A	G	0.172788	0.0486633	0.0351259	8.69368e-07	8241	0.00292765	24.1917
Phenylpyruvate	rs13177914	C	G	-0.0731652	0.370077	0.016031	5.01898e-06	8241	0.00252123	20.8249
Phenylpyruvate	rs13191380	G	C	0.0763262	0.345484	0.0158758	1.52666e-06	8241	0.00279692	23.1084
Phenylpyruvate	rs1340836	T	C	0.0888824	0.792874	0.0185506	1.65669e-06	8241	0.00277797	22.9515
Phenylpyruvate	rs141572236	A	T	0.312862	0.0115469	0.0702973	8.56461e-06	8241	0.00239776	19.8026
Phenylpyruvate	rs142196853	A	C	0.341801	0.00977995	0.0761913	7.25409e-06	8241	0.00243611	20.1201
Phenylpyruvate	rs145165201	A	G	0.223764	0.0251701	0.0481024	3.29025e-06	8241	0.00261896	21.6342
Phenylpyruvate	rs145528457	C	G	-0.24293	0.0200342	0.05395	6.70406e-06	8241	0.00245433	20.2709
Phenylpyruvate	rs1473206	A	G	-0.109089	0.528688	0.014928	2.7182e-13	8241	0.00643834	53.3892
Phenylpyruvate	rs149252747	T	G	0.168493	0.0418087	0.0375078	7.049e-06	8241	0.00244275	20.1751
Phenylpyruvate	rs149887780	A	G	-0.151543	0.0541853	0.0339091	7.85519e-06	8241	0.00241773	19.968
Phenylpyruvate	rs192142793	T	A	-0.367059	0.00873976	0.0804453	5.04658e-06	8241	0.00251997	20.8145
Phenylpyruvate	rs2997922	T	C	0.137041	0.708915	0.016552	1.23755e-16	8241	0.00824941	68.5322
Phenylpyruvate	rs3917335	T	C	0.171807	0.0463054	0.0357747	1.56723e-06	8241	0.00279085	23.0581
Phenylpyruvate	rs4761001	C	A	-0.0793507	0.379218	0.0155884	3.57386e-07	8241	0.00313441	25.9056
Phenylpyruvate	rs4778829	A	G	0.0913337	0.171599	0.0201347	5.72978e-06	8241	0.00249063	20.5715
Phenylpyruvate	rs4919979	G	C	-0.0810891	0.761591	0.0179801	6.48482e-06	8241	0.00246201	20.3346
Phenylpyruvate	rs56823019	T	G	-0.243044	0.0206506	0.0524651	3.61296e-06	8241	0.00259728	21.4547
Phenylpyruvate	rs62176574	A	G	0.0830479	0.240039	0.0175003	2.07979e-06	8241	0.00272522	22.5144
Phenylpyruvate	rs72675902	T	C	-0.133835	0.0708281	0.0295931	6.11132e-06	8241	0.00247572	20.4481
Phenylpyruvate	rs72791845	A	G	0.280028	0.0147347	0.0620021	6.28931e-06	8241	0.00246909	20.3932
Phenylpyruvate	rs744250	A	T	-0.118989	0.101171	0.0249848	1.91236e-06	8241	0.00274466	22.6755
Phenylpyruvate	rs74650804	T	C	0.335353	0.0105659	0.0723163	3.52975e-06	8241	0.00260268	21.4994
Phenylpyruvate	rs76226838	C	T	0.202661	0.0318878	0.0425383	1.89604e-06	8241	0.00274666	22.6921
Phenylpyruvate	rs76268396	A	G	-0.326118	0.0113678	0.0702686	3.46706e-06	8241	0.00260683	21.5338
Phenylpyruvate	rs937475	G	A	-0.0812499	0.599028	0.0153289	1.15516e-07	8241	0.00339755	28.0878
3-Hydroxybutyrate	rs11115034	A	G	-0.0726856	0.681796	0.0163134	8.36655e-06	8292	0.00238842	19.8474
3-Hydroxybutyrate	rs112131940	C	T	-0.25946	0.0171954	0.0586699	9.76281e-06	8292	0.00235303	19.5526
3-Hydroxybutyrate	rs12189936	A	G	0.178459	0.0390889	0.0394922	6.21757e-06	8292	0.00245656	20.415
3-Hydroxybutyrate	rs139590419	G	A	-0.294093	0.014688	0.0638053	4.04174e-06	8292	0.00255556	21.2398
3-Hydroxybutyrate	rs143072068	C	T	-0.258562	0.0173527	0.0581654	8.77701e-06	8292	0.00237743	19.7558
3-Hydroxybutyrate	rs146064637	A	G	0.266709	0.0190366	0.0556735	1.6629e-06	8292	0.00276006	22.9442
3-Hydroxybutyrate	rs1537758	A	G	0.0995907	0.159819	0.0209186	1.9275e-06	8292	0.00272601	22.6604
3-Hydroxybutyrate	rs17660635	G	A	-0.0995001	0.221397	0.0183666	6.04525e-08	8292	0.00352692	29.3417
3-Hydroxybutyrate	rs28653623	T	C	0.103145	0.120102	0.0232633	9.25765e-06	8292	0.00236519	19.6539
3-Hydroxybutyrate	rs34148427	T	C	0.0734764	0.436099	0.0153954	1.81849e-06	8292	0.00273945	22.7724
3-Hydroxybutyrate	rs34555756	A	G	-0.107585	0.126961	0.0233867	4.21905e-06	8292	0.00254565	21.1573
3-Hydroxybutyrate	rs4823981	T	G	-0.0763132	0.547017	0.0158665	1.51146e-06	8292	0.00278207	23.1277
3-Hydroxybutyrate	rs6754815	G	A	0.0875085	0.177257	0.0197833	9.7185e-06	8292	0.00235407	19.5613
3-Hydroxybutyrate	rs75408174	A	G	-0.421232	0.00669966	0.0938486	7.17532e-06	8292	0.00242367	20.1411
3-Hydroxybutyrate	rs7695116	C	G	0.0815845	0.278125	0.0172039	2.11388e-06	8292	0.00270474	22.4831
3-Hydroxybutyrate	rs77011071	A	T	-0.14731	0.0609267	0.031532	2.98628e-06	8292	0.00262519	21.8201
Malate	rs10196167	G	C	0.0697964	0.362995	0.0155841	7.51023e-06	8187	0.00244408	20.0538
Malate	rs116336677	G	A	0.238908	0.0221298	0.0511078	2.94549e-06	8187	0.00266198	21.8465
Malate	rs11672496	T	A	0.100119	0.134303	0.022594	9.36996e-06	8187	0.00239266	19.6309
Malate	rs12640669	A	G	0.0792431	0.323741	0.0160993	8.55947e-07	8187	0.00295054	24.2216
Malate	rs146241528	A	G	0.205532	0.0273211	0.0459582	7.74366e-06	8187	0.00243696	19.9952
Malate	rs1497900	C	G	-0.0736578	0.335886	0.0160291	4.32231e-06	8187	0.00257262	21.1112
Malate	rs149866023	T	C	-0.249708	0.0192708	0.054717	5.02749e-06	8187	0.00253742	20.8216
Malate	rs3789738	T	A	-0.0867284	0.81536	0.0193759	7.6022e-06	8187	0.00244125	20.0305
Malate	rs57378841	A	G	1.21073	0.000811283	0.266926	5.73771e-06	8187	0.00250668	20.5687
Malate	rs6124830	C	T	0.186629	0.190456	0.0192595	3.31778e-22	8187	0.0113394	93.8776
Malate	rs6795728	G	A	0.282213	0.0151254	0.0622605	5.82127e-06	8187	0.00250331	20.5411
Malate	rs6846728	G	T	0.102617	0.121987	0.0229989	8.12593e-06	8187	0.00242574	19.903
Malate	rs729554	A	G	0.07529	0.658782	0.0161503	3.13424e-06	8187	0.00264751	21.7274
Malate	rs75307575	G	A	0.104623	0.135734	0.0220225	2.02688e-06	8187	0.00274916	22.5639
Malate	rs76631463	T	C	0.293123	0.0133693	0.0648085	6.09982e-06	8187	0.00249245	20.4517
Malate	rs7681811	T	C	-0.143675	0.927941	0.0293925	1.01791e-06	8187	0.00291004	23.8882
Malate	rs80069347	G	T	0.165636	0.042716	0.0372397	8.67344e-06	8187	0.00241059	19.7784
Malate	rs80281674	A	G	0.247837	0.0181896	0.0556902	8.57606e-06	8187	0.00241324	19.8002
Malate	rs9379746	T	C	0.0722174	0.654405	0.0159004	5.57633e-06	8187	0.00251333	20.6235
Pentadecanoate (15:0)	rs10933724	C	G	-0.102078	0.141512	0.0222238	4.36555e-06	8273	0.00254366	21.0922
Pentadecanoate (15:0)	rs113915691	A	G	-0.159877	0.0627141	0.030565	1.68837e-07	8273	0.0032963	27.3538
Pentadecanoate (15:0)	rs116530753	A	G	-0.171297	0.050351	0.0341714	5.36222e-07	8273	0.00302826	25.1229
Pentadecanoate (15:0)	rs12497825	T	A	-0.0773527	0.6441	0.0158291	1.02515e-06	8273	0.00287822	23.8745
Pentadecanoate (15:0)	rs1447739	T	C	-0.163904	0.955296	0.0362718	6.22011e-06	8273	0.00246211	20.4144
Pentadecanoate (15:0)	rs144986123	T	G	0.325684	0.0106473	0.0722353	6.52388e-06	8273	0.00245112	20.323
Pentadecanoate (15:0)	rs148471600	T	C	0.271858	0.0147453	0.0614431	9.66413e-06	8273	0.00236074	19.5719
Pentadecanoate (15:0)	rs149415292	A	G	0.14482	0.0558341	0.0325345	8.5363e-06	8273	0.00238928	19.8091
Pentadecanoate (15:0)	rs17339807	C	T	0.300703	0.0123487	0.0676033	8.66552e-06	8273	0.00238583	19.7804
Pentadecanoate (15:0)	rs1971863	C	T	-0.0828676	0.254412	0.0171642	1.37967e-06	8273	0.00280955	23.3033
Pentadecanoate (15:0)	rs2281810	G	A	0.0685595	0.523152	0.0152744	7.17226e-06	8273	0.00242934	20.142
Pentadecanoate (15:0)	rs2819083	A	G	0.0722253	0.377642	0.0155278	3.29775e-06	8273	0.00260832	21.6299
Pentadecanoate (15:0)	rs28676747	A	C	0.150208	0.0508536	0.0337865	8.75648e-06	8273	0.00238342	19.7604
Pentadecanoate (15:0)	rs6552234	T	A	0.0991102	0.863555	0.0221207	7.44963e-06	8273	0.0024206	20.0694
Pentadecanoate (15:0)	rs6870663	A	G	0.0763221	0.709995	0.0171353	8.42553e-06	8273	0.00239229	19.8341
Pentadecanoate (15:0)	rs7122025	C	G	0.0793421	0.760735	0.0175069	5.84141e-06	8273	0.00247656	20.5345
Pentadecanoate (15:0)	rs7143692	G	A	0.0812153	0.20754	0.0183589	9.6997e-06	8273	0.0023599	19.5649
Pentadecanoate (15:0)	rs73045049	A	G	-0.182511	0.0351047	0.0405386	6.72707e-06	8273	0.00244408	20.2645
Pentadecanoate (15:0)	rs7543700	G	T	0.188051	0.0352164	0.0402161	2.9251e-06	8273	0.00263598	21.8598
Pentadecanoate (15:0)	rs77003635	A	G	0.314795	0.0115544	0.0692469	5.4678e-06	8273	0.00249177	20.6609
Pentadecanoate (15:0)	rs79507970	C	G	0.249889	0.0199563	0.0531438	2.57464e-06	8273	0.00266543	22.1047
Pentadecanoate (15:0)	rs79859092	C	T	-0.185285	0.0357013	0.0402919	4.25407e-06	8273	0.00254961	21.1417
X-11483	rs10018182	G	T	-0.0741575	0.465064	0.0160715	3.94559e-06	7798	0.00272289	21.2856
X-11483	rs10947493	C	T	0.12301	0.108422	0.0254767	1.37675e-06	7798	0.00298068	23.3068
X-11483	rs112799949	G	A	0.444164	0.00631281	0.0980074	5.84421e-06	7798	0.0026269	20.5332
X-11483	rs114653027	A	G	-0.295621	0.0174628	0.0604787	1.01856e-06	7798	0.0030546	23.8866
X-11483	rs115895510	T	C	-0.457587	0.00806036	0.0886775	2.46779e-07	7798	0.00340296	26.6201
X-11483	rs116052463	T	C	-0.267832	0.018142	0.0594599	6.6558e-06	7798	0.00259516	20.2845
X-11483	rs117685732	T	C	-0.30039	0.0137426	0.067874	9.6127e-06	7798	0.00250548	19.5818
X-11483	rs12201648	C	T	0.0748239	0.336877	0.0168856	9.37019e-06	7798	0.00251173	19.6307
X-11483	rs12527410	C	T	0.0804474	0.278305	0.0176739	5.31989e-06	7798	0.00264986	20.7132
X-11483	rs147357603	A	G	-0.238985	0.027517	0.0486481	8.99109e-07	7798	0.00308521	24.1267
X-11483	rs148659822	C	A	0.254463	0.021978	0.0540647	2.51844e-06	7798	0.00283274	22.1468
X-11483	rs193284362	C	T	-0.300782	0.0140211	0.0669585	7.0535e-06	7798	0.00258099	20.1735
X-11483	rs2028403	C	A	0.0818337	0.29969	0.0177008	3.77948e-06	7798	0.00273342	21.3682
X-11483	rs34623898	T	G	0.219197	0.0300347	0.046172	2.0604e-06	7798	0.00288188	22.532
X-11483	rs35929027	T	C	-0.151537	0.0730293	0.0304504	6.47415e-07	7798	0.00316586	24.7594
X-11483	rs3753782	G	A	-0.0996258	0.149299	0.0221661	6.97323e-06	7798	0.0025838	20.1955
X-11483	rs6018515	A	G	-0.135415	0.917839	0.0288104	2.59914e-06	7798	0.00282503	22.0863
X-11483	rs67992891	C	G	0.0884591	0.190069	0.0199692	9.43283e-06	7798	0.00251009	19.6179
X-11483	rs7519138	A	G	-0.0774981	0.306422	0.0171076	5.89721e-06	7798	0.0026247	20.516
X-11483	rs77857737	T	A	0.245955	0.0218231	0.0539759	5.19481e-06	7798	0.00265567	20.7587
X-11483	rs7797147	G	A	0.0834734	0.313364	0.0170705	1.00877e-06	7798	0.00305697	23.9052
X-11483	rs78180636	C	T	-0.392341	0.00895503	0.0841963	3.16465e-06	7798	0.00277684	21.7085
X-11483	rs78427731	T	C	-0.222893	0.0270218	0.0488095	4.95726e-06	7798	0.00266711	20.8484
X-11483	rs9319915	G	A	0.425574	0.00699795	0.0949004	7.31108e-06	7798	0.00257224	20.1049
X-11483	rs9922808	C	T	-0.083568	0.59062	0.0161635	2.3389e-07	7798	0.00341617	26.7238
X-12216	rs10216403	G	A	0.10378	0.866887	0.0223168	3.31399e-06	8181	0.0026364	21.6201
X-12216	rs1112669	C	G	0.0974812	0.172752	0.0200403	1.1489e-06	8181	0.00288385	23.6552
X-12216	rs111403544	A	T	0.214765	0.028727	0.0455016	2.35907e-06	8181	0.00271573	22.2724
X-12216	rs113042740	T	C	-0.125496	0.114782	0.0240185	1.74166e-07	8181	0.00332594	27.2937
X-12216	rs117851413	A	C	0.149305	0.0549975	0.0329166	5.73702e-06	8181	0.00250854	20.569
X-12216	rs11943282	C	T	-0.070638	0.397758	0.0154264	4.67152e-06	8181	0.0025564	20.9624
X-12216	rs12121840	T	C	0.143854	0.0588637	0.0323191	8.54535e-06	8181	0.00241584	19.807
X-12216	rs12185242	C	A	-0.0717842	0.470241	0.0151755	2.24222e-06	8181	0.00272759	22.37
X-12216	rs144764979	T	C	-0.399368	0.0071885	0.089761	8.61762e-06	8181	0.00241388	19.7909
X-12216	rs149397079	C	A	-0.296514	0.0283861	0.0452919	5.88142e-11	8181	0.00521163	42.8492
X-12216	rs171260	C	A	-0.0894783	0.180081	0.0202557	9.98817e-06	8181	0.00237958	19.509
X-12216	rs260545	G	C	0.130439	0.913625	0.0284332	4.4844e-06	8181	0.00256591	21.0406
X-12216	rs35680393	A	G	-0.0876392	0.18729	0.0194808	6.83525e-06	8181	0.00246776	20.2338
X-12216	rs3806357	A	G	0.123868	0.0812306	0.0279113	9.08375e-06	8181	0.00240164	19.6903
X-12216	rs4612814	G	A	-0.0978348	0.14446	0.0217454	6.82424e-06	8181	0.00246815	20.237
X-12216	rs4761199	T	A	0.0706942	0.475052	0.0151318	2.98435e-06	8181	0.00266087	21.8213
X-12216	rs4939880	T	C	-0.075661	0.51902	0.0156438	1.32147e-06	8181	0.00285111	23.3859
X-12216	rs56113850	C	T	0.129952	0.577382	0.0150717	6.56578e-18	8181	0.00900547	74.3251
X-12216	rs62127683	T	C	0.0923579	0.213971	0.0186084	6.93248e-07	8181	0.00300205	24.6277
X-12216	rs72844718	A	C	-0.256955	0.0178593	0.0564399	5.29599e-06	8181	0.00252718	20.7222
X-12216	rs76614684	T	C	-0.560185	0.00404065	0.119114	2.56469e-06	8181	0.00269624	22.1122
X-12216	rs7868128	G	A	-0.188024	0.0409501	0.0383389	9.37818e-07	8181	0.00293134	24.0459
X-12216	rs9363267	T	C	-0.120542	0.0864455	0.0267757	6.7347e-06	8181	0.00247124	20.2623
X-12216	rs9459715	G	T	-0.11672	0.101261	0.025578	5.03593e-06	8181	0.00253891	20.8186
X-12411	rs111331573	C	G	0.0941172	0.184572	0.0199685	2.43763e-06	8174	0.0027104	22.2096
X-12411	rs117432550	T	C	-0.229075	0.0220327	0.0503977	5.48427e-06	8174	0.00252118	20.6551
X-12411	rs140669132	C	T	-0.27119	0.0184474	0.0550049	8.21101e-07	8174	0.00296497	24.3018
X-12411	rs145656540	T	G	0.345776	0.00923287	0.0768318	6.78172e-06	8174	0.00247171	20.2489
X-12411	rs17073887	T	C	-0.0948789	0.141758	0.0212509	8.01815e-06	8174	0.00243272	19.9287
X-12411	rs1863737	A	G	0.125137	0.0726281	0.0283085	9.84835e-06	8174	0.00238488	19.5358
X-12411	rs4786487	C	G	0.0877045	0.745608	0.0167992	1.78185e-07	8174	0.00332343	27.2496
X-12411	rs4945463	T	C	0.0661553	0.495365	0.0147727	7.52665e-06	8174	0.00244743	20.0495
X-12411	rs62111897	A	G	0.570415	0.0275474	0.0452213	1.7714e-36	8174	0.0190936	159.07
X-12411	rs6866652	C	T	0.0693936	0.557407	0.0148891	3.15132e-06	8174	0.00265042	21.7168
X-12411	rs72809418	G	A	0.0966296	0.136163	0.0213617	6.08253e-06	8174	0.00249706	20.457
X-12411	rs73258384	A	G	0.255546	0.018548	0.054208	2.42694e-06	8174	0.00271143	22.218
X-12411	rs7519001	A	T	-0.0842927	0.310565	0.0158759	1.09943e-07	8174	0.00343695	28.1836
X-12411	rs7736185	T	C	0.131291	0.092327	0.0259828	4.34968e-07	8174	0.00311393	25.5265
X-12411	rs8067876	C	A	0.0808475	0.753237	0.0174858	3.77137e-06	8174	0.00260851	21.3725
X-12411	rs9995607	T	C	-0.0896708	0.152672	0.0202534	9.53522e-06	8174	0.00239239	19.5975
X-12013	rs112509998	T	A	0.226828	0.0338106	0.0502446	6.34723e-06	5848	0.00347293	20.3735
X-12013	rs114036797	C	T	0.32129	0.0176147	0.068715	2.92955e-06	5848	0.00372446	21.8546
X-12013	rs116476683	T	C	0.508308	0.00642123	0.113457	7.45766e-06	5848	0.00342055	20.0652
X-12013	rs11721405	T	C	-0.127679	0.888534	0.028507	7.50425e-06	5848	0.00341855	20.0534
X-12013	rs118093256	C	G	-0.283805	0.0300173	0.0528914	8.05913e-08	5848	0.00489925	28.782
X-12013	rs11856370	T	C	0.0860866	0.516618	0.0180943	1.95841e-06	5848	0.00385569	22.6276
X-12013	rs12525751	A	G	-0.110835	0.23023	0.021727	3.37413e-07	5848	0.00443015	26.0139
X-12013	rs12904079	A	G	-0.0960459	0.35119	0.0191018	4.95331e-07	5848	0.00430455	25.2732
X-12013	rs1536750	T	C	-0.131939	0.112524	0.0282339	2.96733e-06	5848	0.00372031	21.8301
X-12013	rs17599404	G	A	0.184578	0.0486772	0.0417737	9.93836e-06	5848	0.00332736	19.5167
X-12013	rs1882378	T	C	0.240853	0.0295782	0.0533687	6.39172e-06	5848	0.00347067	20.3602
X-12013	rs2894081	C	T	0.0938993	0.708897	0.0203404	3.90468e-06	5848	0.00363094	21.3038
X-12013	rs3740434	G	A	0.0851128	0.640824	0.0190554	7.94778e-06	5848	0.00339991	19.9437
X-12013	rs4584742	T	C	0.0968932	0.642705	0.0191104	3.97452e-07	5848	0.00437658	25.698
X-12013	rs4816404	C	T	-0.214529	0.963954	0.0477034	6.88724e-06	5848	0.00344641	20.2174
X-12013	rs62022376	G	A	0.190303	0.0710402	0.0360437	1.29333e-07	5848	0.00474417	27.8666
X-12013	rs6585247	G	T	0.0848584	0.378862	0.0187049	5.71409e-06	5848	0.00350708	20.5745
X-12013	rs6683792	T	C	0.0862609	0.354077	0.0187066	4.00236e-06	5848	0.00362289	21.2564
X-12013	rs73165456	G	A	0.368756	0.0122642	0.0826581	8.14958e-06	5848	0.00339175	19.8957
X-12013	rs74465990	A	C	0.340487	0.0154533	0.0730721	3.1682e-06	5848	0.00369897	21.7045
X-12013	rs77698231	A	G	0.175127	0.0686865	0.0359152	1.08193e-06	5848	0.0040493	23.7685
X-12013	rs78731911	A	G	0.293776	0.0204275	0.064463	5.18208e-06	5848	0.00353887	20.7617
X-12013	rs79720569	T	G	0.1395	0.0934491	0.0310289	6.93066e-06	5848	0.00344437	20.2054
X-13728	rs112705243	A	G	0.388979	0.00972664	0.0799753	1.1519e-06	7905	0.0029836	23.65
X-13728	rs116892987	A	G	-0.342136	0.0123621	0.0719777	2.00061e-06	7905	0.0028501	22.5887
X-13728	rs118025488	T	C	-0.205576	0.0323861	0.0445182	3.87846e-06	7905	0.00269028	21.3187
X-13728	rs139091784	T	G	-0.290891	0.0163789	0.0625886	3.357e-06	7905	0.0027251	21.5953
X-13728	rs141878668	T	C	-0.326607	0.0121998	0.0723383	6.33209e-06	7905	0.00257214	20.38
X-13728	rs144838290	A	G	0.373818	0.0104539	0.0783322	1.82206e-06	7905	0.00287269	22.7683
X-13728	rs186066346	A	C	0.487678	0.00642249	0.0993997	9.28424e-07	7905	0.0030358	24.065
X-13728	rs2529273	T	C	0.0814573	0.728465	0.0182297	7.88098e-06	7905	0.00251944	19.9614
X-13728	rs2590341	C	T	-0.273866	0.019372	0.0574861	1.89757e-06	7905	0.00286288	22.6903
X-13728	rs2839662	G	A	-0.338093	0.0126259	0.0714506	2.22483e-06	7905	0.00282443	22.3847
X-13728	rs4984465	G	A	-0.20719	0.0292105	0.0466935	9.11212e-06	7905	0.00248452	19.6841
X-13728	rs58475438	T	C	-0.329717	0.0120574	0.0725146	5.44416e-06	7905	0.00260853	20.6691
X-13728	rs59484405	T	A	0.0819447	0.250254	0.0184118	8.56033e-06	7905	0.00249954	19.8034
X-13728	rs62215570	T	C	-0.158502	0.054042	0.035239	6.86239e-06	7905	0.00255276	20.2261
X-13728	rs67210567	T	G	0.261566	0.026406	0.0496124	1.34806e-07	7905	0.00350393	27.789
X-13728	rs73178241	T	C	-0.19417	0.0359225	0.0425523	5.04059e-06	7905	0.00262708	20.8165
X-13728	rs76246121	C	T	-0.236278	0.0231317	0.052828	7.72781e-06	7905	0.00252417	19.999
X-13728	rs78836778	G	A	-0.129139	0.0905003	0.0277421	3.24023e-06	7905	0.00273367	21.6634
X-13728	rs7940662	G	T	-0.182645	0.0522568	0.0358079	3.38414e-07	7905	0.00328042	26.0105
X-14939	rs11204904	A	T	-0.0731206	0.402781	0.015614	2.82686e-06	8250	0.00265121	21.9253
X-14939	rs1126742	G	A	0.294175	0.130263	0.0223147	1.09888e-39	8250	0.0206311	173.75
X-14939	rs114094648	A	G	-0.30443	0.0157729	0.0605015	4.85933e-07	8250	0.00305955	25.3126
X-14939	rs11753995	A	G	-0.0929701	0.164557	0.0203941	5.14784e-06	8250	0.00251264	20.7765
X-14939	rs12585350	T	C	-0.1575	0.0771616	0.0283276	2.69861e-08	8250	0.00373305	30.9055
X-14939	rs12639380	G	A	0.150321	0.0653932	0.0311694	1.41615e-06	8250	0.00281129	23.2529
X-14939	rs12742541	G	A	0.269316	0.0165049	0.0590231	5.04559e-06	8250	0.00251728	20.8149
X-14939	rs140075121	C	T	0.270949	0.0169378	0.0581127	3.12443e-06	8250	0.00262807	21.7334
X-14939	rs142992142	G	C	-0.664358	0.0028568	0.142132	2.95066e-06	8250	0.0026413	21.8432
X-14939	rs148389263	T	C	0.226825	0.0227605	0.051005	8.70307e-06	8250	0.00239146	19.772
X-14939	rs149930714	G	A	-0.510144	0.00463415	0.110518	3.9134e-06	8250	0.002576	21.3017
X-14939	rs184896720	A	G	-0.231806	0.0213129	0.0521599	8.82394e-06	8250	0.00238827	19.7456
X-14939	rs2720255	A	C	-0.0699594	0.637965	0.0158112	9.65951e-06	8250	0.00236744	19.573
X-14939	rs34239840	C	G	-0.18079	0.0380117	0.0398503	5.71352e-06	8250	0.00248857	20.5769
X-14939	rs34606986	A	G	0.115623	0.119919	0.02357	9.31789e-07	8250	0.00290838	24.0582
X-14939	rs59007063	T	A	-0.171224	0.0416412	0.038047	6.78445e-06	8250	0.00244889	20.248
X-14939	rs6923152	A	G	-0.184551	0.0366805	0.0404926	5.173e-06	8250	0.00251151	20.7671
X-14939	rs75088464	G	C	-0.246851	0.0201314	0.054347	5.56905e-06	8250	0.00249448	20.6259
X-14939	rs76709703	C	T	0.137279	0.0830367	0.0276511	6.88078e-07	8250	0.00297875	24.6421
X-14939	rs79551804	T	C	0.211276	0.0299828	0.0444046	1.95548e-06	8250	0.00273653	22.6328
X-14939	rs908909	T	G	-0.0752003	0.311957	0.0165618	5.60982e-06	8250	0.00249279	20.6119
X-17653	rs111658324	T	C	-0.320708	0.0130665	0.068672	3.00997e-06	8025	0.00271042	21.8048
X-17653	rs112973650	C	T	-0.22875	0.0266309	0.0479082	1.79931e-06	8025	0.00283286	22.7926
X-17653	rs117463332	C	G	-0.240236	0.0211427	0.0541273	9.06507e-06	8025	0.00244869	19.6941
X-17653	rs12276109	T	C	-0.0712674	0.440376	0.0156808	5.49657e-06	8025	0.00256734	20.6508
X-17653	rs139632519	T	C	-0.447543	0.00646011	0.0971806	4.11923e-06	8025	0.00263584	21.2032
X-17653	rs140385458	G	C	-0.322966	0.0115596	0.0721016	7.48828e-06	8025	0.00249399	20.0593
X-17653	rs144599632	G	C	0.199587	0.062422	0.0321462	5.34201e-10	8025	0.00478056	38.5387
X-17653	rs144658967	G	T	-0.345647	0.0140572	0.065937	1.58782e-07	8025	0.00341254	27.4725
X-17653	rs147086478	T	C	-0.283261	0.0158588	0.0627166	6.28605e-06	8025	0.00253548	20.3939
X-17653	rs150863490	G	C	0.224962	0.0258578	0.0490166	4.44316e-06	8025	0.00261787	21.0583
X-17653	rs17484618	G	A	-0.27111	0.0184954	0.0570412	2.00534e-06	8025	0.00280704	22.5842
X-17653	rs389595	G	C	-0.390474	0.00850744	0.0835049	2.92428e-06	8025	0.00271727	21.8601
X-17653	rs4149056	C	T	0.310551	0.15646	0.0209553	1.09248e-49	8025	0.0266383	219.568
X-17653	rs4762697	T	A	0.0999328	0.71319	0.0172993	7.6175e-09	8025	0.00414106	33.3619
X-17653	rs4937396	C	T	-0.0801121	0.315532	0.0168112	1.88483e-06	8025	0.0028218	22.7034
X-17653	rs55803818	G	T	-0.0790254	0.269594	0.017825	9.27587e-06	8025	0.00244324	19.6502
X-17653	rs61818717	G	A	-0.176767	0.0394952	0.0397	8.4846e-06	8025	0.00246436	19.8204
X-17653	rs61854089	T	A	-0.236132	0.026056	0.0484285	1.08321e-06	8025	0.00295378	23.7684
X-17653	rs61972981	C	T	0.115574	0.103547	0.0253806	5.2729e-06	8025	0.00257722	20.7304
X-17653	rs6990723	A	G	0.179172	0.0402284	0.0404096	9.25417e-06	8025	0.00244379	19.6545
X-17653	rs72738356	A	G	0.18402	0.225738	0.0185874	4.15173e-23	8025	0.0120663	97.9906
X-17653	rs73920112	C	A	-0.152299	0.0611529	0.0323987	2.59186e-06	8025	0.00274599	22.0918
X-17653	rs76655226	T	A	-0.104901	0.124278	0.0235395	8.33582e-06	8025	0.00246858	19.8544
X-17653	rs7736918	G	A	-0.0731218	0.382701	0.0161259	5.77579e-06	8025	0.00255558	20.556
X-17653	rs78984577	C	T	0.22972	0.0261581	0.0488038	2.51369e-06	8025	0.00275326	22.1504
X-17653	rs9894291	A	G	-0.0847345	0.328135	0.0164536	2.60627e-07	8025	0.00329398	26.5149
X-21258	rs11492874	T	C	-0.17238	0.0606561	0.0325974	1.23555e-07	8198	0.00339955	27.9577
X-21258	rs117264168	A	G	-0.165021	0.0532709	0.0352115	2.7783e-06	8198	0.00267202	21.9585
X-21258	rs117376786	A	G	0.229505	0.0228578	0.0516648	8.90449e-06	8198	0.00240128	19.7283
X-21258	rs117585673	A	G	-0.287949	0.0163594	0.0613189	2.65395e-06	8198	0.00268267	22.0463
X-21258	rs11840752	T	C	0.376671	0.00906307	0.0819712	4.32401e-06	8198	0.00256907	21.1104
X-21258	rs1258736	G	A	0.0826899	0.222229	0.018712	9.91169e-06	8198	0.00237642	19.5235
X-21258	rs12890189	C	G	0.239074	0.022057	0.0524991	5.26674e-06	8198	0.00252322	20.7327
X-21258	rs138409563	G	A	-0.421026	0.00667075	0.095067	9.47899e-06	8198	0.00238678	19.6089
X-21258	rs141656425	A	G	-0.196569	0.0317703	0.0441449	8.47492e-06	8198	0.00241275	19.8227
X-21258	rs143509190	C	T	-0.355624	0.0099022	0.078958	6.66988e-06	8198	0.00246836	20.2807
X-21258	rs144599632	G	C	0.359472	0.0619577	0.0322776	8.2965e-29	8198	0.0149038	124
X-21258	rs147267673	G	A	-0.186915	0.0506944	0.0361346	2.3069e-07	8198	0.00325326	26.7507
X-21258	rs150262974	A	G	-0.35817	0.0103372	0.0770963	3.38852e-06	8198	0.0026258	21.5777
X-21258	rs151068165	C	T	0.334483	0.0128831	0.069875	1.69402e-06	8198	0.0027873	22.9086
X-21258	rs1689825	C	T	0.0764195	0.294822	0.016868	5.88619e-06	8198	0.0024974	20.5199
X-21258	rs187876551	A	G	0.333917	0.0115394	0.073416	5.40838e-06	8198	0.00251706	20.6819
X-21258	rs2248443	G	A	0.0699028	0.405798	0.0158221	9.95957e-06	8198	0.00237531	19.5144
X-21258	rs2577373	G	A	0.0841157	0.707846	0.0172452	1.07371e-06	8198	0.00289368	23.7855
X-21258	rs28797492	G	A	-0.242988	0.0208716	0.0545447	8.39576e-06	8198	0.00241494	19.8408
X-21258	rs55782022	G	A	-0.106062	0.134997	0.0229492	3.80772e-06	8198	0.00259864	21.354
X-21258	rs56759003	A	G	-0.0770668	0.303585	0.0168634	4.87597e-06	8198	0.00254116	20.8804
X-21258	rs6075966	A	T	0.101829	0.157994	0.0215169	2.21758e-06	8198	0.00272452	22.3912
X-21258	rs72861804	T	C	0.174446	0.0408475	0.0393205	9.14207e-06	8198	0.00239516	19.6779
X-21258	rs77000946	G	T	0.21733	0.0346419	0.0428026	3.82445e-07	8198	0.00313493	25.7747
X-21258	rs79637918	C	T	-0.0779085	0.357029	0.0162002	1.5161e-06	8198	0.00281318	23.1219
X-21258	rs9293411	G	C	-0.160827	0.0550324	0.0341849	2.54323e-06	8198	0.00269259	22.1281
X-21736	rs1025483	C	A	0.0705567	0.613799	0.0159524	9.73618e-06	8232	0.00237076	19.5578
X-21736	rs10851542	A	G	0.0719696	0.450881	0.0152484	2.36061e-06	8232	0.0026988	22.2712
X-21736	rs10987640	A	T	-0.0808884	0.241117	0.0180772	7.65507e-06	8232	0.00242633	20.0173
X-21736	rs1163541	A	G	-0.104394	0.70301	0.0168534	5.8562e-10	8232	0.00463929	38.3593
X-21736	rs117158361	T	C	0.319377	0.0133771	0.065677	1.15713e-06	8232	0.00286437	23.6415
X-21736	rs12145550	C	T	-0.111809	0.211618	0.0186058	1.86232e-09	8232	0.00436768	36.1037
X-21736	rs12245149	A	C	0.0742139	0.477959	0.0151325	9.37676e-07	8232	0.00291324	24.046
X-21736	rs12662869	A	C	-0.0748897	0.302693	0.0165857	6.32238e-06	8232	0.00247057	20.3831
X-21736	rs13095929	A	G	0.0796373	0.739277	0.0174637	5.11134e-06	8232	0.00251976	20.79
X-21736	rs140752642	A	G	0.555707	0.00438971	0.115345	1.45154e-06	8232	0.00281168	23.2054
X-21736	rs143280608	C	T	-0.349983	0.00990038	0.0775807	6.44598e-06	8232	0.00246609	20.3461
X-21736	rs145139967	G	A	-0.286572	0.017402	0.058427	9.35316e-07	8232	0.00291385	24.0511
X-21736	rs148983195	A	C	0.274767	0.0181274	0.0568066	1.31893e-06	8232	0.00283396	23.3898
X-21736	rs17397993	G	A	0.179573	0.0380078	0.0399383	6.91645e-06	8232	0.00244981	20.2114
X-21736	rs2147479	C	T	0.0707963	0.406372	0.0159315	8.83841e-06	8232	0.00239311	19.7425
X-21736	rs2504949	C	G	-0.0729564	0.402461	0.0154142	2.21142e-06	8232	0.00271393	22.3965
X-21736	rs2966062	A	G	0.177709	0.957796	0.0377319	2.47984e-06	8232	0.00268737	22.1767
X-21736	rs34524022	A	G	0.077669	0.303801	0.0165614	2.73519e-06	8232	0.00266463	21.9885
X-21736	rs34702551	G	T	-0.107991	0.133161	0.0227969	2.16796e-06	8232	0.00271854	22.4346
X-21736	rs35394837	G	A	0.268251	0.0234071	0.0505762	1.13355e-07	8232	0.00340568	28.1245
X-21736	rs372948228	A	T	-0.375945	0.0104712	0.0750812	5.52342e-07	8232	0.00303641	25.0657
X-21736	rs459683	G	A	-0.110062	0.886649	0.0243042	5.9399e-06	8232	0.002485	20.5025
X-21736	rs60432991	T	C	-0.113303	0.102506	0.025151	6.64006e-06	8232	0.00245922	20.2893
X-21736	rs60503252	C	T	0.250958	0.0193737	0.0552029	5.46519e-06	8232	0.00250429	20.662
X-21736	rs6684114	G	A	0.0857333	0.31578	0.0163754	1.64541e-07	8232	0.00331869	27.4037
X-21736	rs72826199	T	C	-0.271014	0.0159329	0.0604834	7.4363e-06	8232	0.00243303	20.0727
X-21736	rs73151600	A	G	0.29681	0.0140535	0.0643242	3.94462e-06	8232	0.00257977	21.2864
X-21736	rs75905424	C	T	0.177286	0.0412308	0.0380457	3.16498e-06	8232	0.0026308	21.7086
X-21736	rs76030204	A	G	-0.16801	0.0418761	0.0377718	8.66595e-06	8232	0.00239766	19.7801
X-21736	rs76316086	A	T	0.333711	0.013262	0.0665687	5.35803e-07	8232	0.00304349	25.1244
X-21736	rs77875559	C	G	-0.280414	0.015812	0.0615377	5.19415e-06	8232	0.00251604	20.7592
X-21736	rs77987437	G	A	0.224855	0.0279169	0.0455544	7.97579e-07	8232	0.00295091	24.3578
X-21736	rs78588389	C	T	0.198904	0.0394591	0.0394945	4.74747e-07	8232	0.00307165	25.3576
X-22834	rs11175458	G	A	-0.0985809	0.210259	0.0214154	4.15888e-06	6531	0.00323405	21.1836
X-22834	rs112396412	A	G	0.262767	0.0222136	0.0588631	8.04334e-06	6531	0.00304195	19.9215
X-22834	rs116186523	C	G	-0.221208	0.0320345	0.049486	7.81771e-06	6531	0.00305022	19.9758
X-22834	rs116423847	T	C	-0.233643	0.0272031	0.0528852	9.96495e-06	6531	0.00297962	19.5121
X-22834	rs118005582	G	C	0.154133	0.0694745	0.0346601	8.7085e-06	6531	0.00301883	19.7696
X-22834	rs1488514	A	G	-0.0807305	0.641935	0.0179967	7.26215e-06	6531	0.00307166	20.1167
X-22834	rs1866599	T	C	-0.0901291	0.28006	0.0193185	3.07976e-06	6531	0.00332169	21.7596
X-22834	rs1962718	A	G	0.0812826	0.423789	0.0180058	6.35458e-06	6531	0.00311055	20.3722
X-22834	rs230665	A	G	-0.202313	0.0420012	0.0434319	3.19043e-06	6531	0.00331139	21.6919
X-22834	rs2989408	A	C	0.0909208	0.325134	0.0190393	1.79315e-06	6531	0.00347961	22.7977
X-22834	rs4077431	C	A	0.0886534	0.57045	0.0178413	6.73019e-07	6531	0.00376634	24.6834
X-22834	rs572429838	T	C	-0.381893	0.0123315	0.0817474	2.98823e-06	6531	0.00333048	21.8174
X-22834	rs67908707	A	G	-0.104672	0.183738	0.0225328	3.39537e-06	6531	0.0032932	21.5724
X-22834	rs72685582	T	C	-0.160116	0.0725819	0.0335014	1.75839e-06	6531	0.00348536	22.8355
X-22834	rs73063122	C	A	0.113234	0.170479	0.0228991	7.61757e-07	6531	0.00373005	24.4447
X-22834	rs74395074	C	G	-0.371228	0.0127437	0.077735	1.79205e-06	6531	0.0034798	22.799
X-22834	rs74857545	T	C	-0.255547	0.0342077	0.0477982	8.97332e-08	6531	0.00435755	28.5749
X-22834	rs75736651	T	A	-0.234164	0.0292083	0.0517032	5.92647e-06	6531	0.00313086	20.5056
X-22834	rs79775844	T	C	-0.259784	0.0240038	0.0573503	5.90466e-06	6531	0.00313193	20.5126
X-22834	rs80285509	G	A	-0.17131	0.0549594	0.0381993	7.30375e-06	6531	0.00307001	20.1058
X-22834	rs8132068	C	T	-0.132548	0.0968237	0.0292415	5.81837e-06	6531	0.0031362	20.5406
X-25343	rs116516793	T	G	-0.352816	0.0103849	0.075435	2.90978e-06	8195	0.00266222	21.8698
X-25343	rs11912165	T	C	-0.18569	0.0360907	0.0410688	6.14175e-06	8195	0.00248841	20.4384
X-25343	rs11928382	A	G	-0.0932095	0.190027	0.0195216	1.79981e-06	8195	0.00277418	22.7921
X-25343	rs12118879	T	G	-0.221841	0.0282833	0.0465705	1.9022e-06	8195	0.00276129	22.6859
X-25343	rs12784542	G	A	0.0700971	0.514326	0.015754	8.60765e-06	8195	0.00241002	19.793
X-25343	rs13108563	G	T	-0.12689	0.913918	0.0285011	8.50283e-06	8195	0.00241287	19.8164
X-25343	rs13281409	G	C	-0.0716493	0.357292	0.0160552	8.09349e-06	8195	0.00242432	19.9107
X-25343	rs142087588	A	T	-0.30196	0.0134953	0.0663091	5.26811e-06	8195	0.0025241	20.7323
X-25343	rs148021268	A	G	0.211554	0.0269608	0.0474287	8.17825e-06	8195	0.00242191	19.8909
X-25343	rs1551529	T	A	-0.109537	0.106138	0.0247496	9.60804e-06	8195	0.00238451	19.583
X-25343	rs17527979	T	C	-0.0915825	0.188519	0.0197378	3.48491e-06	8195	0.00262023	21.5239
X-25343	rs182997349	A	T	0.465532	0.0055712	0.103225	6.48705e-06	8195	0.00247573	20.334
X-25343	rs2392870	G	T	0.0782136	0.301541	0.0167681	3.09489e-06	8195	0.00264787	21.7516
X-25343	rs2618669	C	T	0.0725494	0.661142	0.0162231	7.74923e-06	8195	0.0024344	19.9937
X-25343	rs4765458	T	C	0.0755021	0.277438	0.0170708	9.73976e-06	8195	0.00238136	19.5571
X-25343	rs57786924	A	G	-0.113694	0.0998289	0.0256301	9.16737e-06	8195	0.00239543	19.6729
X-25343	rs7201418	A	C	-0.0803097	0.366507	0.016372	9.32794e-07	8195	0.00292759	24.0562
X-25343	rs74083018	C	T	-0.142368	0.0749694	0.0290035	9.17127e-07	8195	0.00293157	24.089
X-25343	rs75627470	T	G	-0.149216	0.0582656	0.033051	6.33977e-06	8195	0.00248104	20.3777
X-25343	rs76679780	A	G	-0.202591	0.0333906	0.0429496	2.39406e-06	8195	0.00270767	22.2442
X-25343	rs80155238	A	G	-0.210262	0.0310011	0.0444751	2.27159e-06	8195	0.00271992	22.3451
X-25343	rs80311980	A	C	-0.199514	0.0314223	0.0441116	6.09869e-06	8195	0.00249006	20.452
X-25520	rs117210930	G	C	0.199642	0.0312539	0.0451437	9.76203e-06	7997	0.00243962	19.5524
X-25520	rs12705355	T	A	-0.0879678	0.206907	0.0194176	5.88992e-06	7997	0.00255986	20.5186
X-25520	rs16951072	C	T	0.186438	0.0359199	0.0420705	9.35579e-06	7997	0.00244975	19.6338
X-25520	rs17139296	G	C	0.223576	0.0286527	0.0488032	4.62394e-06	7997	0.00261751	20.9819
X-25520	rs184039365	T	C	-0.317115	0.0134826	0.0689858	4.28995e-06	7997	0.00263537	21.1254
X-25520	rs3815955	T	A	0.0903011	0.227531	0.0190085	2.02849e-06	7997	0.0028141	22.5622
X-25520	rs4720692	C	T	-0.147758	0.0707036	0.0323312	4.87403e-06	7997	0.00260494	20.8809
X-25520	rs55983804	A	G	-0.213807	0.0289324	0.0469439	5.25075e-06	7997	0.00258722	20.7385
X-25520	rs60571705	T	C	0.230922	0.0267276	0.0485639	1.98439e-06	7997	0.00281936	22.6045
X-25520	rs62479965	G	T	-0.194149	0.0378351	0.0411278	2.35121e-06	7997	0.00277884	22.2787
X-25520	rs6799734	C	G	0.0732225	0.383959	0.0164156	8.17481e-06	7997	0.00248181	19.8915
X-25520	rs7073839	A	G	-0.0818477	0.318661	0.0172021	1.95519e-06	7997	0.0028229	22.633
X-25520	rs74933887	G	C	-0.141232	0.0700208	0.0311972	5.98048e-06	7997	0.00255621	20.4893
X-25520	rs78332420	C	G	0.121365	0.0924841	0.0272794	8.62869e-06	7997	0.00246897	19.7883
X-25520	rs79452140	T	C	-0.352369	0.010144	0.0781605	6.53567e-06	7997	0.00253508	20.3195
X-25520	rs7961570	A	G	0.0753853	0.324458	0.0168434	7.61786e-06	7997	0.00249862	20.0265
X-25520	rs9349288	T	C	-0.0812721	0.493328	0.0160124	3.86356e-07	7997	0.00321104	25.755
N-acetylphenylalanine	rs10436897	A	C	0.242209	0.0182504	0.054792	9.84641e-06	8228	0.00236931	19.5362
N-acetylphenylalanine	rs111528892	A	G	-0.342292	0.00972016	0.0756405	6.03258e-06	8228	0.00248262	20.4729
N-acetylphenylalanine	rs116075297	C	G	-0.279928	0.0143085	0.0629137	8.61104e-06	8228	0.00240029	19.7923
N-acetylphenylalanine	rs117013634	C	T	-0.189769	0.0307786	0.0426497	8.60737e-06	8228	0.00240038	19.7931
N-acetylphenylalanine	rs12444803	T	C	-0.070947	0.441077	0.0152004	3.04991e-06	8228	0.00264068	21.7797
N-acetylphenylalanine	rs138252727	A	G	-0.243617	0.0181752	0.0551488	9.98696e-06	8228	0.00236603	19.5091
N-acetylphenylalanine	rs139658164	G	A	0.463773	0.00611322	0.0956318	1.23731e-06	8228	0.00285018	23.5126
N-acetylphenylalanine	rs149251158	T	A	0.238013	0.0371647	0.0393969	1.52768e-09	8228	0.00441632	36.4898
N-acetylphenylalanine	rs17707159	C	G	0.0911632	0.167984	0.0201662	6.1667e-06	8228	0.00247753	20.4308
N-acetylphenylalanine	rs2010501	G	A	-0.0731107	0.307765	0.0164836	9.19203e-06	8228	0.00238521	19.6676
N-acetylphenylalanine	rs2149614	T	C	0.0691844	0.547239	0.0152286	5.54475e-06	8228	0.00250215	20.6344
N-acetylphenylalanine	rs2328895	T	C	0.147566	0.555529	0.0148719	3.3238e-23	8228	0.0118244	98.4315
N-acetylphenylalanine	rs2360636	T	C	0.0697354	0.564282	0.0149113	2.91548e-06	8228	0.00265111	21.866
N-acetylphenylalanine	rs35311109	A	T	-0.0774832	0.363519	0.0154382	5.19636e-07	8228	0.00305211	25.1835
N-acetylphenylalanine	rs3763785	C	T	0.0954762	0.14298	0.0211125	6.11821e-06	8228	0.00247935	20.4459
N-acetylphenylalanine	rs61757081	A	T	0.30904	0.0131483	0.0652325	2.16346e-06	8228	0.00272035	22.4386
N-acetylphenylalanine	rs62576887	T	C	0.185405	0.032729	0.0414197	7.59604e-06	8228	0.00242928	20.032
N-acetylphenylalanine	rs6868892	T	C	-0.0663763	0.493335	0.0147791	7.08133e-06	8228	0.00244553	20.1662
N-acetylphenylalanine	rs7108760	G	A	0.261511	0.82519	0.0195394	7.52319e-41	8228	0.0213064	179.082
N-acetylphenylalanine	rs72870683	C	T	-0.264769	0.0202703	0.052514	4.60983e-07	8228	0.00308	25.4143
N-acetylphenylalanine	rs7604588	A	G	0.476938	0.286224	0.0156646	1e-200	8228	0.101257	926.786
N-acetylphenylalanine	rs76260331	T	G	0.147284	0.0540146	0.0329568	7.85862e-06	8228	0.00242144	19.9671
N-acetylphenylalanine	rs79031621	G	A	0.141564	0.0585613	0.0314327	6.67785e-06	8228	0.00245911	20.2785
N-acetylphenylalanine	rs9852875	T	C	0.188582	0.966034	0.0408472	3.89758e-06	8228	0.00258379	21.3094
N-acetylphenylalanine	rs9957535	A	G	-0.127879	0.0775483	0.0278363	4.34891e-06	8228	0.0025584	21.0994
Adenosine 3',5'-cyclic monophosphate (cAMP) to taurocholate ratio	rs111421695	A	G	0.101834	0.217737	0.0213631	1.87153e-06	6329	0.00357738	22.7154
Adenosine 3',5'-cyclic monophosphate (cAMP) to taurocholate ratio	rs112156304	T	C	-0.164053	0.061813	0.0367063	7.84592e-06	6329	0.00314618	19.9687
Adenosine 3',5'-cyclic monophosphate (cAMP) to taurocholate ratio	rs116556643	T	C	-0.383164	0.0105188	0.085785	7.94875e-06	6329	0.00314228	19.9439
Adenosine 3',5'-cyclic monophosphate (cAMP) to taurocholate ratio	rs117700030	A	G	0.192973	0.045707	0.0423903	5.3064e-06	6329	0.00326366	20.7168
Adenosine 3',5'-cyclic monophosphate (cAMP) to taurocholate ratio	rs16962867	A	T	-0.216768	0.0426771	0.0436028	6.64655e-07	6329	0.00388986	24.7072
Adenosine 3',5'-cyclic monophosphate (cAMP) to taurocholate ratio	rs17680010	T	C	-0.0912707	0.245869	0.0205322	8.77901e-06	6329	0.00311245	19.754
Adenosine 3',5'-cyclic monophosphate (cAMP) to taurocholate ratio	rs188255354	T	C	-0.411044	0.00957885	0.0905347	5.6205e-06	6329	0.00324638	20.6067
Adenosine 3',5'-cyclic monophosphate (cAMP) to taurocholate ratio	rs2426643	G	A	0.083773	0.474547	0.0175823	1.89219e-06	6329	0.0035741	22.6944
Adenosine 3',5'-cyclic monophosphate (cAMP) to taurocholate ratio	rs62401162	C	T	-0.10875	0.17227	0.0237457	4.65473e-06	6329	0.00330306	20.9677
Adenosine 3',5'-cyclic monophosphate (cAMP) to taurocholate ratio	rs6710465	A	G	-0.0792831	0.527645	0.0175995	6.64224e-06	6329	0.00319621	20.2873
Adenosine 3',5'-cyclic monophosphate (cAMP) to taurocholate ratio	rs72861920	C	A	-0.103161	0.181773	0.0232937	9.47957e-06	6329	0.00308941	19.6073
Adenosine 3',5'-cyclic monophosphate (cAMP) to taurocholate ratio	rs76149982	A	C	0.163624	0.0804732	0.0330408	7.33896e-07	6329	0.00385992	24.5163
Adenosine 3',5'-cyclic monophosphate (cAMP) to taurocholate ratio	rs77138095	A	G	0.107152	0.186756	0.0229495	3.0265e-06	6329	0.00343262	21.793
Adenosine 3',5'-cyclic monophosphate (cAMP) to taurocholate ratio	rs9564664	T	G	-0.209034	0.0400222	0.0448939	3.22139e-06	6329	0.00341381	21.6731
Arachidonate (20:4n6) to pyruvate ratio	rs11629219	G	T	0.110555	0.111894	0.0241404	4.65671e-06	8200	0.0025512	20.9682
Arachidonate (20:4n6) to pyruvate ratio	rs116748097	T	C	0.301484	0.0130084	0.0673401	7.56867e-06	8200	0.00243841	20.039
Arachidonate (20:4n6) to pyruvate ratio	rs12431272	G	A	0.193091	0.0416821	0.0383054	4.63534e-07	8200	0.0030892	25.4038
Arachidonate (20:4n6) to pyruvate ratio	rs12573430	C	T	-0.137277	0.0758912	0.0286596	1.66869e-06	8200	0.00279015	22.9377
Arachidonate (20:4n6) to pyruvate ratio	rs145325641	A	G	-0.234714	0.0246513	0.048785	1.5004e-06	8200	0.00281493	23.1419
Arachidonate (20:4n6) to pyruvate ratio	rs1524596	C	G	0.0761841	0.349244	0.0161482	2.38404e-06	8200	0.00270701	22.2523
Arachidonate (20:4n6) to pyruvate ratio	rs174564	G	A	-0.254912	0.345679	0.0157329	4.83779e-59	8200	0.0310215	262.456
Arachidonate (20:4n6) to pyruvate ratio	rs186890575	G	T	-0.356594	0.0100429	0.076503	3.1441e-06	8200	0.00264258	21.7213
Arachidonate (20:4n6) to pyruvate ratio	rs61925195	T	C	0.118989	0.0932566	0.0260164	4.79337e-06	8200	0.00254448	20.9129
Arachidonate (20:4n6) to pyruvate ratio	rs6552232	T	C	0.100295	0.862158	0.0225085	8.35527e-06	8200	0.00241547	19.85
Arachidonate (20:4n6) to pyruvate ratio	rs6884129	C	G	-0.13119	0.092384	0.0262913	6.04228e-07	8200	0.00302724	24.8927
Arachidonate (20:4n6) to pyruvate ratio	rs72709554	G	A	0.135134	0.0715258	0.0296414	5.14091e-06	8200	0.00252824	20.7791
Arachidonate (20:4n6) to pyruvate ratio	rs75168972	A	G	-0.173239	0.0432911	0.0368386	2.56801e-06	8200	0.00268969	22.1095
Arachidonate (20:4n6) to pyruvate ratio	rs77082615	C	G	0.334921	0.0118096	0.0704542	1.99686e-06	8200	0.00274829	22.5925
Arachidonate (20:4n6) to pyruvate ratio	rs9545715	C	G	-0.0786429	0.553898	0.0156406	4.95251e-07	8200	0.0030737	25.2759
Arachidonate (20:4n6) to pyruvate ratio	rs9940956	C	G	0.0715011	0.648435	0.0160867	8.80025e-06	8200	0.00240344	19.7508
Phosphate to fructose ratio	rs116683076	T	C	-0.208592	0.0281002	0.0463072	6.65206e-06	8209	0.00246568	20.2858
Phosphate to fructose ratio	rs13116867	G	A	-0.12197	0.905294	0.0268449	5.53218e-06	8209	0.00250843	20.6384
Phosphate to fructose ratio	rs13419167	G	A	-0.202999	0.0301323	0.0446412	5.43291e-06	8209	0.00251266	20.6733
Phosphate to fructose ratio	rs142051919	C	T	-0.223681	0.0266814	0.0477743	2.84042e-06	8209	0.00266331	21.9161
Phosphate to fructose ratio	rs150071634	G	T	0.29254	0.0141166	0.0652776	7.41304e-06	8209	0.00244057	20.0787
Phosphate to fructose ratio	rs190698958	A	G	-0.426854	0.00647052	0.0960541	8.83481e-06	8209	0.0023999	19.7434
Phosphate to fructose ratio	rs1964574	T	C	0.077142	0.462896	0.0155566	7.0929e-07	8209	0.0029865	24.5837
Phosphate to fructose ratio	rs2148958	G	A	-0.0790924	0.705613	0.0171738	4.11634e-06	8209	0.00257707	21.2046
Phosphate to fructose ratio	rs2735975	G	T	0.189337	0.959792	0.0393463	1.49383e-06	8209	0.00281287	23.1503
Phosphate to fructose ratio	rs28568662	G	C	-0.131797	0.0774981	0.0292143	6.43999e-06	8209	0.00247317	20.3476
Phosphate to fructose ratio	rs60262967	C	T	0.08474	0.271125	0.0173038	9.72145e-07	8209	0.00291297	23.9766
Phosphate to fructose ratio	rs73952832	A	G	-0.362749	0.00989615	0.0774727	2.83699e-06	8209	0.00266358	21.9184
Phosphate to fructose ratio	rs75220534	T	A	0.263833	0.0206658	0.0545558	1.32465e-06	8209	0.00284086	23.3814
Phosphate to fructose ratio	rs758403	A	G	-0.071597	0.473075	0.0155865	4.35799e-06	8209	0.00256382	21.0953
Phosphate to fructose ratio	rs76568467	T	G	-0.306413	0.0126829	0.0686676	8.10981e-06	8209	0.00241974	19.907
Phosphate to fructose ratio	rs78603611	A	G	-0.424598	0.00765556	0.0878294	1.33585e-06	8209	0.00283891	23.3652
Phosphate to fructose ratio	rs9996776	G	A	-0.0817645	0.499803	0.0159217	2.81502e-07	8209	0.00320234	26.366
Glutamine to asparagine ratio	rs111688512	A	G	0.189148	0.126494	0.0228039	1.09003e-16	8251	0.00826937	68.7828
Glutamine to asparagine ratio	rs1129043	C	T	-0.0735783	0.575948	0.0157253	2.88294e-06	8251	0.00264633	21.8875
Glutamine to asparagine ratio	rs113108924	T	C	0.274434	0.0161192	0.0600506	4.87599e-06	8251	0.00252486	20.8803
Glutamine to asparagine ratio	rs116913940	T	G	-0.229307	0.0224406	0.0510897	7.17886e-06	8251	0.00243558	20.1401
Glutamine to asparagine ratio	rs117170810	G	A	-0.400615	0.00748904	0.087997	5.29893e-06	8251	0.00250566	20.7211
Glutamine to asparagine ratio	rs138211004	T	C	-0.324679	0.0156078	0.0621072	1.71617e-07	8251	0.00330128	27.3224
Glutamine to asparagine ratio	rs140990619	C	G	-0.298217	0.013052	0.0663851	7.04828e-06	8251	0.00243981	20.1752
Glutamine to asparagine ratio	rs187147686	T	A	-0.226081	0.0246569	0.04895	3.86321e-06	8251	0.00257866	21.3264
Glutamine to asparagine ratio	rs191699159	C	T	0.101078	0.140156	0.02252	7.17701e-06	8251	0.00243563	20.1405
Glutamine to asparagine ratio	rs228493	A	G	-0.173877	0.0549101	0.0333772	1.89404e-07	8251	0.00327832	27.1318
Glutamine to asparagine ratio	rs28393117	T	C	-0.119947	0.73882	0.0174394	6.07327e-12	8251	0.00570067	47.2945
Glutamine to asparagine ratio	rs2933243	A	G	-0.26321	0.194999	0.0190115	1.3688e-43	8251	0.0227034	191.631
Glutamine to asparagine ratio	rs4519409	C	A	-0.0713527	0.644122	0.0159301	7.49498e-06	8251	0.00242562	20.0576
Glutamine to asparagine ratio	rs55709220	G	A	-0.163002	0.0519153	0.0348649	2.93588e-06	8251	0.00264213	21.8526
Glutamine to asparagine ratio	rs59311955	A	G	0.245443	0.0218396	0.0516562	2.01943e-06	8251	0.00272875	22.571
Glutamine to asparagine ratio	rs6420139	T	C	-0.0747305	0.719518	0.0167884	8.53492e-06	8251	0.00239568	19.8094
Glutamine to asparagine ratio	rs6836645	G	C	-0.0748749	0.325764	0.0162717	4.19395e-06	8251	0.00255969	21.1691
Glutamine to asparagine ratio	rs7078003	T	C	0.0933837	0.172405	0.0201663	3.64467e-06	8251	0.00259212	21.438
Glutamine to asparagine ratio	rs7104825	T	C	0.206193	0.117947	0.0234296	1.36183e-18	8251	0.00929938	77.4306
Glutamine to asparagine ratio	rs715	C	T	0.0978414	0.307019	0.0166294	4.01322e-09	8251	0.00417799	34.6088
Glutamine to asparagine ratio	rs7792747	T	G	0.0857908	0.219604	0.0190991	7.06012e-06	8251	0.00243943	20.1721
Glutamine to asparagine ratio	rs79505404	T	C	0.263926	0.0179895	0.056439	2.92097e-06	8251	0.00264332	21.8625
Glutamine to asparagine ratio	rs8012505	G	C	-0.693508	0.129896	0.021321	1e-200	8251	0.113654	1057.75
Glutamine to asparagine ratio	rs80237391	A	G	-0.235714	0.0240847	0.0499	2.31559e-06	8251	0.00269706	22.3082
Spermidine to adenosine 5'-diphosphate (ADP) ratio	rs10159780	C	G	0.520972	0.00861244	0.113246	4.21801e-06	4195	0.00501956	21.1532
Spermidine to adenosine 5'-diphosphate (ADP) ratio	rs112916458	A	G	-0.325478	0.0272771	0.0658982	7.84825e-07	4195	0.00578157	24.3831
Spermidine to adenosine 5'-diphosphate (ADP) ratio	rs113592495	G	T	-0.132566	0.160603	0.0293537	6.29657e-06	4195	0.00483838	20.386
Spermidine to adenosine 5'-diphosphate (ADP) ratio	rs113777805	C	G	0.404373	0.0141827	0.0914639	9.81878e-06	4195	0.00463782	19.537
Spermidine to adenosine 5'-diphosphate (ADP) ratio	rs114839835	T	C	0.286812	0.0291448	0.0643264	8.24586e-06	4195	0.00471662	19.8705
Spermidine to adenosine 5'-diphosphate (ADP) ratio	rs11534087	T	C	-0.17644	0.0905129	0.0375068	2.54841e-06	4195	0.00524756	22.1191
Spermidine to adenosine 5'-diphosphate (ADP) ratio	rs117739522	G	T	-0.359082	0.0189131	0.0789021	5.33951e-06	4195	0.00491292	20.7016
Spermidine to adenosine 5'-diphosphate (ADP) ratio	rs11929085	G	A	-0.275675	0.0350899	0.0592589	3.28662e-06	4195	0.0051324	21.6312
Spermidine to adenosine 5'-diphosphate (ADP) ratio	rs13323506	C	A	0.11366	0.694078	0.0233961	1.1853e-06	4195	0.00559448	23.5896
Spermidine to adenosine 5'-diphosphate (ADP) ratio	rs138974824	T	G	-0.564585	0.00908005	0.113303	6.26205e-07	4195	0.00588411	24.8181
Spermidine to adenosine 5'-diphosphate (ADP) ratio	rs148306691	T	C	-0.287591	0.0304119	0.0621065	3.64578e-06	4195	0.00508546	21.4323
Spermidine to adenosine 5'-diphosphate (ADP) ratio	rs17115445	T	C	-0.294128	0.028169	0.0647514	5.56098e-06	4195	0.00489454	20.6237
Spermidine to adenosine 5'-diphosphate (ADP) ratio	rs3874239	G	C	-0.170587	0.882722	0.0341178	5.73474e-07	4195	0.00592403	24.9875
Spermidine to adenosine 5'-diphosphate (ADP) ratio	rs68044892	G	A	0.192169	0.0787306	0.0395806	1.20304e-06	4195	0.00558774	23.5611
Spermidine to adenosine 5'-diphosphate (ADP) ratio	rs72782986	T	C	-0.146495	0.132502	0.0317544	3.96183e-06	4195	0.00504787	21.2731
Spermidine to adenosine 5'-diphosphate (ADP) ratio	rs72827474	T	C	-0.201145	0.0616029	0.0450984	8.19044e-06	4195	0.00471965	19.8833
Spermidine to adenosine 5'-diphosphate (ADP) ratio	rs74001373	A	G	-0.179506	0.0963237	0.0357963	5.31266e-07	4195	0.00595874	25.1347
Spermidine to adenosine 5'-diphosphate (ADP) ratio	rs75076957	G	T	-0.162357	0.0913554	0.036559	8.9563e-06	4195	0.00467934	19.7127
Spermidine to adenosine 5'-diphosphate (ADP) ratio	rs75263840	A	C	0.264533	0.0379747	0.0561666	2.47957e-06	4195	0.00525994	22.1716
Spermidine to adenosine 5'-diphosphate (ADP) ratio	rs76012831	C	T	0.174552	0.0834729	0.0380724	4.54575e-06	4195	0.0049857	21.0098
Spermidine to adenosine 5'-diphosphate (ADP) ratio	rs78045313	G	A	0.439559	0.0121336	0.0986507	8.3615e-06	4195	0.00471033	19.8439
Spermidine to adenosine 5'-diphosphate (ADP) ratio	rs7805806	G	A	-0.14888	0.117421	0.0331859	7.24889e-06	4195	0.0047748	20.1168
Spermidine to adenosine 5'-diphosphate (ADP) ratio	rs80332390	C	A	-0.284224	0.0304514	0.0625007	5.42781e-06	4195	0.00490551	20.6702
Alpha-ketoglutarate to kynurenine ratio	rs10416495	C	T	0.0686978	0.431671	0.0154164	8.34483e-06	8272	0.00239479	19.8525
Alpha-ketoglutarate to kynurenine ratio	rs11065979	T	C	-0.0794521	0.446631	0.0154733	2.82442e-07	8272	0.00317726	26.3597
Alpha-ketoglutarate to kynurenine ratio	rs117203562	A	G	0.259806	0.0173019	0.0587102	9.63401e-06	8272	0.00236175	19.5779
Alpha-ketoglutarate to kynurenine ratio	rs11886689	C	T	-0.303753	0.0130477	0.0670201	5.83542e-06	8272	0.0024771	20.5365
Alpha-ketoglutarate to kynurenine ratio	rs11948040	G	A	0.0772203	0.280356	0.016823	4.42897e-06	8272	0.00254063	21.0645
Alpha-ketoglutarate to kynurenine ratio	rs12357482	C	G	-0.0788842	0.276235	0.0171601	4.28725e-06	8272	0.00254813	21.1269
Alpha-ketoglutarate to kynurenine ratio	rs12635337	C	G	-0.427038	0.0067887	0.0907036	2.50082e-06	8272	0.00267246	22.1605
Alpha-ketoglutarate to kynurenine ratio	rs12792443	C	T	0.226899	0.0231105	0.0505313	7.11329e-06	8272	0.00243151	20.1576
Alpha-ketoglutarate to kynurenine ratio	rs12876236	C	T	0.271905	0.0168485	0.0588599	3.84617e-06	8272	0.00257315	21.3349
Alpha-ketoglutarate to kynurenine ratio	rs139621204	T	C	-0.34267	0.0111193	0.0733848	3.01942e-06	8272	0.00262897	21.7989
Alpha-ketoglutarate to kynurenine ratio	rs16936631	A	G	0.434688	0.00635901	0.0961566	6.16562e-06	8272	0.00246442	20.4311
Alpha-ketoglutarate to kynurenine ratio	rs17729572	T	C	0.160475	0.0620497	0.0319396	5.05219e-07	8272	0.00304244	25.2378
Alpha-ketoglutarate to kynurenine ratio	rs185826826	T	C	0.345988	0.0134507	0.0665753	2.02589e-07	8272	0.00325439	27.0017
Alpha-ketoglutarate to kynurenine ratio	rs187677619	T	A	-0.445033	0.005838	0.100515	9.53172e-06	8272	0.0023642	19.5983
Alpha-ketoglutarate to kynurenine ratio	rs2141710	A	T	-0.160461	0.0526572	0.0342529	2.80529e-06	8272	0.00264596	21.9401
Alpha-ketoglutarate to kynurenine ratio	rs34918453	G	A	0.0722808	0.328406	0.0162482	8.64574e-06	8272	0.00238664	19.7847
Alpha-ketoglutarate to kynurenine ratio	rs4843270	A	C	-0.136558	0.265598	0.0171459	1.65926e-15	8272	0.00761002	63.4174
Alpha-ketoglutarate to kynurenine ratio	rs4938592	T	C	-0.0796657	0.313183	0.0164706	1.31917e-06	8272	0.00282025	23.3894
Alpha-ketoglutarate to kynurenine ratio	rs55650230	C	T	-0.205812	0.0342916	0.0418742	8.87753e-07	8272	0.00291187	24.1515
Alpha-ketoglutarate to kynurenine ratio	rs6124830	C	T	0.171959	0.191077	0.0194958	1.1414e-18	8272	0.00931734	77.7791
Alpha-ketoglutarate to kynurenine ratio	rs61825638	T	C	-0.0857868	0.246232	0.017711	1.27438e-06	8272	0.00282823	23.4558
Alpha-ketoglutarate to kynurenine ratio	rs6540080	A	G	0.0823614	0.287394	0.0169667	1.20814e-06	8272	0.00284058	23.5585
Alpha-ketoglutarate to kynurenine ratio	rs7013824	G	A	0.081915	0.364591	0.0159885	3.00099e-07	8272	0.00316319	26.2426
Alpha-ketoglutarate to kynurenine ratio	rs75680401	A	G	0.552773	0.00387409	0.122857	6.8166e-06	8272	0.0024413	20.239
Alpha-ketoglutarate to kynurenine ratio	rs77497338	T	C	0.114353	0.129347	0.0228378	5.5239e-07	8272	0.00302177	25.0658
Alpha-ketoglutarate to kynurenine ratio	rs9990042	G	A	-0.109386	0.865175	0.0234833	3.19281e-06	8272	0.00261612	21.692
Ornithine to glutamate ratio	rs117225629	A	G	0.202541	0.0288086	0.0442393	4.68758e-06	8202	0.00254907	20.9558
Ornithine to glutamate ratio	rs117734064	C	G	0.344011	0.00973907	0.075575	5.31617e-06	8202	0.00251984	20.7149
Ornithine to glutamate ratio	rs117891431	C	T	-0.138423	0.0636554	0.0304062	5.30259e-06	8202	0.00252044	20.7198
Ornithine to glutamate ratio	rs12144048	A	G	0.220351	0.0248808	0.0470847	2.87051e-06	8202	0.00266313	21.896
Ornithine to glutamate ratio	rs12684730	A	G	0.0892292	0.178996	0.0194636	4.5526e-06	8202	0.00255586	21.0117
Ornithine to glutamate ratio	rs13191846	A	G	-0.0694513	0.48076	0.0147818	2.62156e-06	8202	0.00268423	22.0699
Ornithine to glutamate ratio	rs1964459	G	C	0.118469	0.148337	0.0209639	1.59439e-08	8202	0.00387845	31.9271
Ornithine to glutamate ratio	rs237670	A	G	-0.11803	0.0869756	0.0267201	9.99606e-06	8202	0.00237332	19.5076
Ornithine to glutamate ratio	rs323471	A	C	-0.0917183	0.816229	0.019925	4.16098e-06	8202	0.00257677	21.1841
Ornithine to glutamate ratio	rs36088117	T	G	-0.10731	0.130542	0.0221593	1.28116e-06	8202	0.00285107	23.4457
Ornithine to glutamate ratio	rs38156	T	C	-0.24353	0.0182607	0.0550094	9.55247e-06	8202	0.00238383	19.5941
Ornithine to glutamate ratio	rs61512806	C	A	0.263201	0.0188995	0.0545062	1.37341e-06	8202	0.00283485	23.3119
Ornithine to glutamate ratio	rs62354638	A	G	0.25016	0.0316169	0.042679	4.58887e-09	8202	0.00417131	34.348
Ornithine to glutamate ratio	rs72684967	T	C	-0.150729	0.0537535	0.0330245	5.01515e-06	8202	0.00253338	20.8264
Ornithine to glutamate ratio	rs72761210	G	C	0.169094	0.0427821	0.036685	4.03906e-06	8202	0.00258366	21.2409
Ornithine to glutamate ratio	rs72896032	C	T	-0.241467	0.0208944	0.0519837	3.39999e-06	8202	0.00262374	21.5712
Ornithine to glutamate ratio	rs73142055	T	C	-0.107687	0.115037	0.0234406	4.3473e-06	8202	0.00256657	21.1
Ornithine to glutamate ratio	rs78271719	G	A	-0.135423	0.0658234	0.0301094	6.86967e-06	8202	0.00246032	20.2244
Ornithine to glutamate ratio	rs78674292	C	T	-0.12685	0.0746387	0.0281148	6.42584e-06	8202	0.00247579	20.3519
Ornithine to glutamate ratio	rs9449426	T	G	-0.0836265	0.195062	0.0188112	8.76594e-06	8202	0.00240375	19.7583
Phosphate to tyrosine ratio	rs1013972	C	A	-0.0734593	0.432383	0.0157219	2.97665e-06	8226	0.00264694	21.8262
Phosphate to tyrosine ratio	rs10773809	A	G	0.0733459	0.628325	0.0163162	6.9475e-06	8226	0.00245053	20.2026
Phosphate to tyrosine ratio	rs10774689	G	A	0.0732327	0.616691	0.0156974	3.0819e-06	8226	0.00263887	21.7595
Phosphate to tyrosine ratio	rs1087287	G	C	-0.0751654	0.642525	0.0160112	2.67187e-06	8226	0.00267201	22.0335
Phosphate to tyrosine ratio	rs10977617	C	T	-0.178192	0.0453102	0.036973	1.43902e-06	8226	0.00281575	23.2221
Phosphate to tyrosine ratio	rs113042158	C	T	-0.133326	0.0758625	0.0291563	4.81262e-06	8226	0.00253556	20.9054
Phosphate to tyrosine ratio	rs113360360	T	C	-0.314039	0.0121729	0.0700204	7.29289e-06	8226	0.00243932	20.11
Phosphate to tyrosine ratio	rs114827754	T	C	0.381109	0.0100536	0.0772966	8.20284e-07	8226	0.00294651	24.3037
Phosphate to tyrosine ratio	rs114933663	T	C	-0.290121	0.0155888	0.0624196	3.35305e-06	8226	0.00261932	21.5979
Phosphate to tyrosine ratio	rs11573560	T	C	0.178233	0.0451393	0.0368619	1.33034e-06	8226	0.002834	23.373
Phosphate to tyrosine ratio	rs117786136	T	C	0.398008	0.0075435	0.08896	7.67647e-06	8226	0.00242745	20.0119
Phosphate to tyrosine ratio	rs12444040	G	A	-0.0708655	0.565748	0.0158998	8.3116e-06	8226	0.00240907	19.8601
Phosphate to tyrosine ratio	rs12513841	C	T	0.0763752	0.708434	0.0172589	9.63269e-06	8226	0.00237496	19.5782
Phosphate to tyrosine ratio	rs12601484	G	A	0.0817133	0.261986	0.0174543	2.84717e-06	8226	0.00265727	21.9116
Phosphate to tyrosine ratio	rs12677898	G	A	-0.179942	0.0373838	0.0403613	8.26213e-06	8226	0.00241045	19.8714
Phosphate to tyrosine ratio	rs137861392	T	G	0.247232	0.020954	0.0539725	4.63407e-06	8226	0.00254431	20.9777
Phosphate to tyrosine ratio	rs147517664	A	C	0.330705	0.0112086	0.0724974	5.07618e-06	8226	0.00252319	20.8032
Phosphate to tyrosine ratio	rs147901416	A	C	0.105037	0.146026	0.0217362	1.34933e-06	8226	0.00283072	23.346
Phosphate to tyrosine ratio	rs148572321	A	G	0.286837	0.0145167	0.063709	6.72227e-06	8226	0.00245817	20.2658
Phosphate to tyrosine ratio	rs150851429	C	G	-0.395862	0.0151589	0.0625439	2.46198e-10	8226	0.0048464	40.0509
Phosphate to tyrosine ratio	rs2896636	C	G	0.321087	0.0125809	0.0690256	3.29195e-06	8226	0.00262359	21.6331
Phosphate to tyrosine ratio	rs45540935	A	G	0.115496	0.10072	0.0255057	5.94806e-06	8226	0.00248651	20.5
Phosphate to tyrosine ratio	rs4707531	G	C	-0.211529	0.0269202	0.0476035	8.84831e-06	8226	0.0023946	19.7404
Phosphate to tyrosine ratio	rs4962113	C	T	-0.0870919	0.393459	0.0161876	7.44139e-08	8226	0.00350652	28.9391
Phosphate to tyrosine ratio	rs57343506	A	C	-0.181862	0.0402713	0.039167	3.43001e-06	8226	0.00261407	21.5545
Phosphate to tyrosine ratio	rs59208114	T	C	-0.360201	0.0096048	0.0787119	4.73497e-06	8226	0.00253931	20.9365
Phosphate to tyrosine ratio	rs6998846	A	G	0.0855667	0.775328	0.018552	3.98294e-06	8226	0.00257939	21.2678
Phosphate to tyrosine ratio	rs7019237	T	C	0.17684	0.0418354	0.0380075	3.27514e-06	8226	0.00262478	21.643
Phosphate to tyrosine ratio	rs72828860	T	C	0.193216	0.0384662	0.040015	1.37502e-06	8226	0.00282633	23.3096
Phosphate to tyrosine ratio	rs74512066	C	T	0.129787	0.0944683	0.026281	7.8758e-07	8226	0.002956	24.3822
Phosphate to tyrosine ratio	rs7710659	A	G	-0.255953	0.0193144	0.056478	5.84559e-06	8226	0.00249052	20.5332
Phosphate to tyrosine ratio	rs79090461	A	G	-0.193791	0.0317711	0.0435837	8.73229e-06	8226	0.00239766	19.7658
Phosphate to tyrosine ratio	rs9317609	C	T	0.0772828	0.716914	0.017099	6.19192e-06	8226	0.00247718	20.423
Phenylpyruvate to 4-hydroxyphenylpyruvate ratio	rs10840627	G	A	0.189147	0.878141	0.0235642	9.99883e-16	7829	0.00816258	64.4143
Phenylpyruvate to 4-hydroxyphenylpyruvate ratio	rs12453866	T	C	-0.116126	0.0978627	0.0262624	9.78977e-06	7829	0.00249115	19.547
Phenylpyruvate to 4-hydroxyphenylpyruvate ratio	rs138080127	C	G	-0.234807	0.0218254	0.0527332	8.47827e-06	7829	0.00252609	19.8218
Phenylpyruvate to 4-hydroxyphenylpyruvate ratio	rs140305329	A	C	0.303547	0.0129078	0.0682567	8.70193e-06	7829	0.00251976	19.772
Phenylpyruvate to 4-hydroxyphenylpyruvate ratio	rs141721937	C	T	0.29073	0.0155947	0.0623908	3.16469e-06	7829	0.00276586	21.7084
Phenylpyruvate to 4-hydroxyphenylpyruvate ratio	rs142856889	C	G	-0.352411	0.00969316	0.0791526	8.49559e-06	7829	0.0025256	19.8179
Phenylpyruvate to 4-hydroxyphenylpyruvate ratio	rs143843231	A	T	0.25013	0.0209858	0.054433	4.32338e-06	7829	0.00268987	21.1104
Phenylpyruvate to 4-hydroxyphenylpyruvate ratio	rs148902919	A	G	-0.268103	0.0196424	0.0562379	1.86714e-06	7829	0.00289454	22.7214
Phenylpyruvate to 4-hydroxyphenylpyruvate ratio	rs150523721	T	C	0.275404	0.0194914	0.0561339	9.28538e-07	7829	0.00306514	24.0646
Phenylpyruvate to 4-hydroxyphenylpyruvate ratio	rs1520339	C	T	-0.0761702	0.704886	0.0170373	7.79267e-06	7829	0.00254657	19.9829
Phenylpyruvate to 4-hydroxyphenylpyruvate ratio	rs16897463	T	C	0.124122	0.0898869	0.0271486	4.83168e-06	7829	0.0026628	20.8974
Phenylpyruvate to 4-hydroxyphenylpyruvate ratio	rs17842947	G	A	-0.094239	0.160502	0.0213268	9.92478e-06	7829	0.00248784	19.5209
Phenylpyruvate to 4-hydroxyphenylpyruvate ratio	rs184719628	G	A	-0.34859	0.010529	0.0765227	5.22912e-06	7829	0.00264359	20.7462
Phenylpyruvate to 4-hydroxyphenylpyruvate ratio	rs2093075	C	G	-0.0715798	0.370803	0.0161431	9.24633e-06	7829	0.00250502	19.656
Phenylpyruvate to 4-hydroxyphenylpyruvate ratio	rs34712994	T	A	-0.307993	0.015875	0.0620406	6.89217e-07	7829	0.00313804	24.6388
Phenylpyruvate to 4-hydroxyphenylpyruvate ratio	rs4579940	C	T	-0.0714772	0.638265	0.0161095	9.12357e-06	7829	0.00250827	19.6816
Phenylpyruvate to 4-hydroxyphenylpyruvate ratio	rs4784972	T	C	0.108488	0.120878	0.0238661	5.47578e-06	7829	0.00263239	20.6581
Phenylpyruvate to 4-hydroxyphenylpyruvate ratio	rs59972926	T	C	0.149346	0.0559409	0.0337073	9.39393e-06	7829	0.00250118	19.6258
Phenylpyruvate to 4-hydroxyphenylpyruvate ratio	rs62248800	T	C	0.185139	0.0427948	0.0384436	1.46561e-06	7829	0.00295363	23.1866
Phenylpyruvate to 4-hydroxyphenylpyruvate ratio	rs640620	G	T	-0.0826399	0.73347	0.0175184	2.38965e-06	7829	0.00283434	22.2474
Phenylpyruvate to 4-hydroxyphenylpyruvate ratio	rs72965904	C	T	0.12327	0.0884876	0.027344	6.54071e-06	7829	0.00258916	20.3179
Phenylpyruvate to 4-hydroxyphenylpyruvate ratio	rs73123899	G	A	-0.382643	0.00807382	0.0863965	9.47097e-06	7829	0.00249921	19.6103
Phenylpyruvate to 4-hydroxyphenylpyruvate ratio	rs74511064	T	G	0.427688	0.00653427	0.096645	9.62861e-06	7829	0.00249519	19.5787
Phenylpyruvate to 4-hydroxyphenylpyruvate ratio	rs74577983	G	A	-0.207881	0.027934	0.0469482	9.51603e-06	7829	0.00249804	19.6011
Phenylpyruvate to 4-hydroxyphenylpyruvate ratio	rs847280	A	T	-0.20024	0.959249	0.0393126	3.51467e-07	7829	0.0033029	25.9374
Phenylpyruvate to 4-hydroxyphenylpyruvate ratio	rs9478673	T	C	0.0707099	0.429262	0.0158328	7.96853e-06	7829	0.00254117	19.9404
Phenylpyruvate to 4-hydroxyphenylpyruvate ratio	rs9526782	T	C	0.138395	0.0755724	0.0297877	3.38335e-06	7829	0.00274957	21.5802
Phenylpyruvate to 4-hydroxyphenylpyruvate ratio	rs980937	A	G	0.0804253	0.431864	0.0159275	4.43055e-07	7829	0.00324617	25.4905
Tryptophan to pyruvate ratio	rs10768189	A	G	0.0728368	0.402739	0.0162024	6.9425e-06	8224	0.00245129	20.204
Tryptophan to pyruvate ratio	rs11894506	A	G	0.0962067	0.180722	0.0204467	2.53555e-06	8224	0.00268481	22.1339
Tryptophan to pyruvate ratio	rs12518773	C	A	0.0753539	0.311207	0.0169026	8.26849e-06	8224	0.00241087	19.87
Tryptophan to pyruvate ratio	rs13403975	G	A	-0.125165	0.0897231	0.0273347	4.67216e-06	8224	0.00254301	20.9619
Tryptophan to pyruvate ratio	rs148496848	G	A	0.352296	0.0107494	0.0761884	3.76395e-06	8224	0.00259315	21.3763
Tryptophan to pyruvate ratio	rs149260317	C	T	0.380154	0.00884362	0.0835405	5.35102e-06	8224	0.0025116	20.7023
Tryptophan to pyruvate ratio	rs1598516	T	C	0.0859151	0.777106	0.019118	6.99175e-06	8224	0.00244966	20.1906
Tryptophan to pyruvate ratio	rs16928054	G	C	0.108768	0.132297	0.0232546	2.90702e-06	8224	0.00265306	21.8715
Tryptophan to pyruvate ratio	rs17087925	T	C	0.0731548	0.406811	0.0158024	3.66835e-06	8224	0.00259912	21.4256
Tryptophan to pyruvate ratio	rs17223255	C	A	-0.0909486	0.18772	0.0202187	6.85191e-06	8224	0.00245434	20.2293
Tryptophan to pyruvate ratio	rs2358972	G	A	0.0829638	0.349706	0.0167738	7.57364e-07	8224	0.0029658	24.4573
Tryptophan to pyruvate ratio	rs2453583	T	A	0.0718876	0.393124	0.0161206	8.21997e-06	8224	0.0024122	19.8811
Tryptophan to pyruvate ratio	rs28506007	A	T	0.0849427	0.227116	0.0187304	5.75982e-06	8224	0.00249454	20.5614
Tryptophan to pyruvate ratio	rs28524560	T	C	0.0778641	0.390273	0.0160317	1.19248e-06	8224	0.00286015	23.5836
Tryptophan to pyruvate ratio	rs62493411	G	A	0.0809837	0.677194	0.0170325	1.98776e-06	8224	0.00274134	22.6013
Tryptophan to pyruvate ratio	rs67028282	A	G	0.0763183	0.298364	0.0171306	8.386e-06	8224	0.00240759	19.843
Tryptophan to pyruvate ratio	rs6742589	T	C	-0.0888216	0.22995	0.0185097	1.59742e-06	8224	0.00279216	23.0215
Tryptophan to pyruvate ratio	rs7036384	G	T	-0.0791797	0.516835	0.0157817	5.24344e-07	8224	0.00305147	25.166
Tryptophan to pyruvate ratio	rs72821888	T	C	0.216366	0.0297354	0.0464639	3.21395e-06	8224	0.00262978	21.6791
Tryptophan to pyruvate ratio	rs76004074	G	A	0.447012	0.00724373	0.0920504	1.19679e-06	8224	0.0028593	23.5766
Tryptophan to pyruvate ratio	rs7648958	A	G	-0.109013	0.121546	0.0238363	4.79881e-06	8224	0.00253684	20.9109
Tryptophan to pyruvate ratio	rs76873272	A	G	0.225989	0.0245881	0.0505971	7.95342e-06	8224	0.00241985	19.9443
Tryptophan to pyruvate ratio	rs77170467	T	C	0.531976	0.00487151	0.112005	2.0386e-06	8224	0.0027355	22.553
Tryptophan to pyruvate ratio	rs79381373	G	A	0.276621	0.0203481	0.055506	6.24022e-07	8224	0.00301091	24.8305
Tryptophan to pyruvate ratio	rs9562615	C	G	0.0746085	0.369101	0.016555	6.58438e-06	8224	0.00246356	20.3054
Tryptophan to pyruvate ratio	rs9724646	A	T	0.0701794	0.547511	0.0156566	7.38039e-06	8224	0.00243715	20.0872
Cholesterol to oleoyl-linoleoyl-glycerol (18:1 to 18:2) [2] ratio	rs10822115	C	T	-0.0751733	0.3149	0.0168249	7.8964e-06	7981	0.00249505	19.9578
Cholesterol to oleoyl-linoleoyl-glycerol (18:1 to 18:2) [2] ratio	rs11034323	T	C	-0.098511	0.174034	0.0203193	1.24616e-06	7981	0.00293642	23.4987
Cholesterol to oleoyl-linoleoyl-glycerol (18:1 to 18:2) [2] ratio	rs113954717	A	G	0.310438	0.0138278	0.0660565	2.6069e-06	7981	0.0027597	22.0805
Cholesterol to oleoyl-linoleoyl-glycerol (18:1 to 18:2) [2] ratio	rs116843064	A	G	0.313836	0.0215101	0.0524224	2.14158e-09	7981	0.00447063	35.8313
Cholesterol to oleoyl-linoleoyl-glycerol (18:1 to 18:2) [2] ratio	rs117224859	C	G	-0.26495	0.0196315	0.0555885	1.87673e-06	7981	0.00283835	22.7117
Cholesterol to oleoyl-linoleoyl-glycerol (18:1 to 18:2) [2] ratio	rs117273401	C	T	-0.269938	0.0173	0.0593535	5.41665e-06	7981	0.00258496	20.6789
Cholesterol to oleoyl-linoleoyl-glycerol (18:1 to 18:2) [2] ratio	rs117497506	T	A	-0.272518	0.0167025	0.0605324	6.73123e-06	7981	0.00253312	20.2631
Cholesterol to oleoyl-linoleoyl-glycerol (18:1 to 18:2) [2] ratio	rs12720926	G	A	0.07457	0.430233	0.0156305	1.83502e-06	7981	0.00284373	22.7548
Cholesterol to oleoyl-linoleoyl-glycerol (18:1 to 18:2) [2] ratio	rs131256	T	G	0.141388	0.0661849	0.0309483	4.91127e-06	7981	0.00260831	20.8662
Cholesterol to oleoyl-linoleoyl-glycerol (18:1 to 18:2) [2] ratio	rs13247874	T	C	0.113895	0.189323	0.0197135	7.58146e-09	7981	0.00416497	33.3713
Cholesterol to oleoyl-linoleoyl-glycerol (18:1 to 18:2) [2] ratio	rs140628713	C	G	0.427249	0.0069864	0.0927846	4.12992e-06	7981	0.00264972	21.1983
Cholesterol to oleoyl-linoleoyl-glycerol (18:1 to 18:2) [2] ratio	rs1436756	A	G	0.0943964	0.787879	0.0189657	6.45098e-07	7981	0.00309435	24.7665
Cholesterol to oleoyl-linoleoyl-glycerol (18:1 to 18:2) [2] ratio	rs144546564	T	C	0.383342	0.00924636	0.0810826	2.26973e-06	7981	0.00279284	22.3465
Cholesterol to oleoyl-linoleoyl-glycerol (18:1 to 18:2) [2] ratio	rs146289858	C	T	-0.286574	0.0154088	0.0627312	4.91724e-06	7981	0.00260804	20.864
Cholesterol to oleoyl-linoleoyl-glycerol (18:1 to 18:2) [2] ratio	rs17268364	A	G	-0.0711844	0.489768	0.0153253	3.40262e-06	7981	0.00269601	21.5696
Cholesterol to oleoyl-linoleoyl-glycerol (18:1 to 18:2) [2] ratio	rs174533	A	G	-0.0938819	0.339698	0.0163202	8.79347e-09	7981	0.00412913	33.0829
Cholesterol to oleoyl-linoleoyl-glycerol (18:1 to 18:2) [2] ratio	rs2119690	A	G	0.0964491	0.291206	0.0169114	1.17591e-08	7981	0.00405895	32.5183
Cholesterol to oleoyl-linoleoyl-glycerol (18:1 to 18:2) [2] ratio	rs2251396	A	G	0.0797818	0.295258	0.0168518	2.19803e-06	7981	0.00280053	22.4082
Cholesterol to oleoyl-linoleoyl-glycerol (18:1 to 18:2) [2] ratio	rs2280764	G	C	-0.0741798	0.37096	0.0160393	3.74815e-06	7981	0.00267289	21.3841
Cholesterol to oleoyl-linoleoyl-glycerol (18:1 to 18:2) [2] ratio	rs35166120	G	C	0.0937724	0.833525	0.0206476	5.5836e-06	7981	0.0025777	20.6206
Cholesterol to oleoyl-linoleoyl-glycerol (18:1 to 18:2) [2] ratio	rs41291902	G	A	-0.159854	0.0839925	0.0275306	6.3823e-09	7981	0.00420657	33.706
Cholesterol to oleoyl-linoleoyl-glycerol (18:1 to 18:2) [2] ratio	rs483082	T	G	-0.128549	0.225163	0.018394	2.77531e-12	7981	0.00608244	48.8288
Cholesterol to oleoyl-linoleoyl-glycerol (18:1 to 18:2) [2] ratio	rs58268626	T	C	-0.297997	0.0158471	0.0618798	1.46661e-06	7981	0.0028974	23.1855
Cholesterol to oleoyl-linoleoyl-glycerol (18:1 to 18:2) [2] ratio	rs60512353	A	G	0.0708079	0.419729	0.0157227	6.68323e-06	7981	0.00253483	20.2768
Cholesterol to oleoyl-linoleoyl-glycerol (18:1 to 18:2) [2] ratio	rs62006723	C	T	0.276202	0.0152997	0.0623359	9.38602e-06	7981	0.00245388	19.6277
Cholesterol to oleoyl-linoleoyl-glycerol (18:1 to 18:2) [2] ratio	rs6482860	G	A	0.0708783	0.55539	0.0155799	5.38136e-06	7981	0.00258652	20.6913
Cholesterol to oleoyl-linoleoyl-glycerol (18:1 to 18:2) [2] ratio	rs6773745	T	C	0.0943963	0.191206	0.0196009	1.46522e-06	7981	0.00289761	23.1872
Cholesterol to oleoyl-linoleoyl-glycerol (18:1 to 18:2) [2] ratio	rs72807356	A	G	-0.121965	0.10045	0.0259843	2.68162e-06	7981	0.00275292	22.0262
Cholesterol to oleoyl-linoleoyl-glycerol (18:1 to 18:2) [2] ratio	rs73082975	T	C	-0.217937	0.0264676	0.0480784	5.81679e-06	7981	0.00256796	20.5425
Cholesterol to oleoyl-linoleoyl-glycerol (18:1 to 18:2) [2] ratio	rs7309088	T	C	0.0875892	0.514165	0.0154645	1.47972e-08	7981	0.00400341	32.0716
Cholesterol to oleoyl-linoleoyl-glycerol (18:1 to 18:2) [2] ratio	rs77233841	T	C	0.2829	0.0153624	0.0629946	7.09337e-06	7981	0.00252061	20.1628
Cholesterol to oleoyl-linoleoyl-glycerol (18:1 to 18:2) [2] ratio	rs780108	C	T	0.0884417	0.433312	0.0156067	1.45399e-08	7981	0.00400766	32.1058
Cholesterol to oleoyl-linoleoyl-glycerol (18:1 to 18:2) [2] ratio	rs835105	T	A	-0.0738003	0.634471	0.0162819	5.82447e-06	7981	0.00256763	20.5398
Cholesterol to oleoyl-linoleoyl-glycerol (18:1 to 18:2) [2] ratio	rs951918	A	G	0.102075	0.855412	0.022637	6.50715e-06	7981	0.0025412	20.3279
Cholesterol to oleoyl-linoleoyl-glycerol (18:1 to 18:2) [2] ratio	rs964184	C	G	0.221623	0.867693	0.0226104	1.10601e-22	7981	0.0118949	96.0515
Glutamine to alanine ratio	rs10144488	T	C	0.141842	0.072658	0.0296658	1.74139e-06	8222	0.00277277	22.8556
Glutamine to alanine ratio	rs11055732	G	A	-0.167663	0.0476773	0.0364153	4.14065e-06	8222	0.00257164	21.1934
Glutamine to alanine ratio	rs111814624	A	G	0.117853	0.113016	0.0257045	4.5418e-06	8222	0.00255021	21.0164
Glutamine to alanine ratio	rs112715090	A	T	0.402759	0.00822591	0.0862627	3.02701e-06	8222	0.00264434	21.7941
Glutamine to alanine ratio	rs112828379	G	C	-0.230015	0.0236162	0.0509499	6.34579e-06	8222	0.00247271	20.376
Glutamine to alanine ratio	rs11629976	G	A	-0.137353	0.0735957	0.0298034	4.05345e-06	8222	0.0025766	21.2344
Glutamine to alanine ratio	rs11655630	T	G	-0.0824531	0.328529	0.0170749	1.37288e-06	8222	0.00282807	23.3127
Glutamine to alanine ratio	rs117039198	G	A	-0.32816	0.0141532	0.0659457	6.48402e-07	8222	0.00300272	24.7567
Glutamine to alanine ratio	rs117534820	T	C	-0.132926	0.0827124	0.0283563	2.7628e-06	8222	0.00266553	21.9692
Glutamine to alanine ratio	rs11782116	G	C	0.0797882	0.295012	0.0172077	3.53901e-06	8222	0.00260807	21.4944
Glutamine to alanine ratio	rs12231725	A	G	0.141182	0.0662799	0.0315795	7.7963e-06	8222	0.00242503	19.9822
Glutamine to alanine ratio	rs13227287	T	C	-0.0743732	0.417783	0.0155143	1.63601e-06	8222	0.00278727	22.9754
Glutamine to alanine ratio	rs144218883	A	G	0.295934	0.0144219	0.0648547	5.04215e-06	8222	0.00252599	20.8162
Glutamine to alanine ratio	rs150144474	T	A	0.250495	0.0198098	0.055354	6.03027e-06	8222	0.00248452	20.4736
Glutamine to alanine ratio	rs192757635	A	T	-0.197071	0.0400676	0.040607	1.21524e-06	8222	0.00285643	23.5471
Glutamine to alanine ratio	rs2241464	A	G	-0.0802282	0.249259	0.0180243	8.54309e-06	8222	0.00240389	19.8076
Glutamine to alanine ratio	rs2657879	G	A	-0.191336	0.196139	0.0193119	3.85519e-23	8222	0.0117981	98.1381
Glutamine to alanine ratio	rs2693467	C	T	-0.133575	0.110313	0.0251838	1.13282e-07	8222	0.00340994	28.1256
Glutamine to alanine ratio	rs2799367	A	G	0.0974846	0.817574	0.0202889	1.54881e-06	8222	0.00280001	23.0807
Glutamine to alanine ratio	rs530076937	T	C	0.290167	0.0160025	0.0611037	2.04661e-06	8222	0.00273523	22.5453
Glutamine to alanine ratio	rs62353827	T	C	0.327976	0.0111684	0.0738364	8.91562e-06	8222	0.002394	19.7259
Glutamine to alanine ratio	rs6549879	C	T	-0.109772	0.882841	0.0243332	6.44654e-06	8222	0.00246907	20.346
Glutamine to alanine ratio	rs6995208	G	A	0.0958434	0.153054	0.0215807	8.94751e-06	8222	0.00239318	19.7191
Glutamine to alanine ratio	rs71314883	G	C	0.156839	0.0515999	0.0347606	6.42241e-06	8222	0.00246992	20.353
Glutamine to alanine ratio	rs72679510	A	G	0.351899	0.00945468	0.0792812	9.0538e-06	8222	0.00239045	19.6965
Glutamine to alanine ratio	rs72682574	A	G	-0.207525	0.0284409	0.0468761	9.55082e-06	8222	0.00237808	19.5944
Glutamine to alanine ratio	rs7330741	C	T	-0.117907	0.897945	0.0259514	5.53569e-06	8222	0.00250433	20.6373
Glutamine to alanine ratio	rs737902	G	A	-0.0801588	0.71762	0.0173863	4.01802e-06	8222	0.00257863	21.2511
Glutamine to alanine ratio	rs74603763	T	C	-0.171633	0.0445689	0.037628	5.08363e-06	8222	0.00252409	20.8005
Glutamine to alanine ratio	rs75287970	G	T	0.113057	0.105763	0.0251663	7.04281e-06	8222	0.00244858	20.1767
Glutamine to alanine ratio	rs76174912	C	T	-0.227488	0.0241778	0.050423	6.43409e-06	8222	0.0024695	20.3495
Glutamine to alanine ratio	rs76844890	T	G	-0.283026	0.0211911	0.0532766	1.08194e-07	8222	0.00342069	28.2146
Glutamine to alanine ratio	rs780093	C	T	0.0936549	0.59698	0.0157802	2.93897e-09	8222	0.00426581	35.2152
Glutamine to alanine ratio	rs78242346	T	C	0.208539	0.0285575	0.04652	7.36727e-06	8222	0.00243813	20.0904
Glutamine to alanine ratio	rs7860699	C	G	0.0840819	0.248492	0.0180682	3.26206e-06	8222	0.00262697	21.6506
Glutamine to alanine ratio	rs78858642	A	C	-0.316162	0.0121253	0.0710773	8.66154e-06	8222	0.00240069	19.7812
Glutamine to alanine ratio	rs946527	C	T	-0.0899066	0.714756	0.0171008	1.46055e-07	8222	0.00335054	27.6341
Glutamine to alanine ratio	rs9488127	A	G	0.119479	0.100085	0.025882	3.90635e-06	8222	0.00258515	21.305

## Sheet: Table S3
Table S3. MR result of 486 serum metabolites on CP.
Exposure	Outcome	method	nSNP	beta	se	P-val	lo_ci	up_ci	OR	OR_lci95	OR_uci95
(2,4 or 2,5)-dimethylphenol sulfate	CP	MR Egger	21	0.353522	0.134945	0.0168585	0.0890306	0.618013	1.42407	1.09311	1.85524
(2,4 or 2,5)-dimethylphenol sulfate levels	CP	Weighted median	21	0.107952	0.0716779	0.132049	-0.0325366	0.248441	1.11399	0.967987	1.28202
(2,4 or 2,5)-dimethylphenol sulfate levels	CP	Inverse variance weighted	21	0.104459	0.0518479	0.0439348	0.00283672	0.20608	1.11011	1.00284	1.22885
(2,4 or 2,5)-dimethylphenol sulfate levels	CP	Simple mode	21	0.092176	0.139927	0.517572	-0.18208	0.366432	1.09656	0.833534	1.44258
(2,4 or 2,5)-dimethylphenol sulfate levels	CP	Weighted mode	21	0.109585	0.131883	0.415829	-0.148907	0.368076	1.11581	0.861649	1.44495
1,2-dipalmitoyl-gpc (16:0/16:0)	CP	MR Egger	27	0.0177696	0.0671978	0.793611	-0.113938	0.149477	1.01793	0.892313	1.16123
1,2-dipalmitoyl-gpc (16:0/16:0) levels	CP	Weighted median	27	0.145827	0.0571802	0.0107626	0.0337543	0.2579	1.157	1.03433	1.29421
1,2-dipalmitoyl-gpc (16:0/16:0) levels	CP	Inverse variance weighted	27	0.117217	0.0395606	0.00304679	0.0396783	0.194756	1.12436	1.04048	1.21501
1,2-dipalmitoyl-gpc (16:0/16:0) levels	CP	Simple mode	27	0.224057	0.105919	0.0441385	0.0164551	0.431659	1.25114	1.01659	1.53981
1,2-dipalmitoyl-gpc (16:0/16:0) levels	CP	Weighted mode	27	0.117609	0.0599617	0.0606235	8.41459e-05	0.235134	1.1248	1.00008	1.26508
1-(1-enyl-palmitoyl)-2-oleoyl-gpc (p-16:0/18:1)	CP	MR Egger	24	0.0761091	0.0826941	0.367363	-0.0859714	0.23819	1.07908	0.91762	1.26895
1-(1-enyl-palmitoyl)-2-oleoyl-gpc (p-16:0/18:1) levels	CP	Weighted median	24	0.0838818	0.0597149	0.160109	-0.0331594	0.200923	1.0875	0.967384	1.22253
1-(1-enyl-palmitoyl)-2-oleoyl-gpc (p-16:0/18:1) levels	CP	Inverse variance weighted	24	0.0891708	0.0446201	0.0456684	0.00171544	0.176626	1.09327	1.00172	1.19318
1-(1-enyl-palmitoyl)-2-oleoyl-gpc (p-16:0/18:1) levels	CP	Simple mode	24	0.0652505	0.101352	0.526073	-0.133399	0.2639	1.06743	0.875115	1.302
1-(1-enyl-palmitoyl)-2-oleoyl-gpc (p-16:0/18:1) levels	CP	Weighted mode	24	0.0580921	0.0851221	0.501767	-0.108747	0.224931	1.05981	0.896957	1.25224
1-(1-enyl-stearoyl)-2-linoleoyl-GPE (p-18:0/18:2)	CP	MR Egger	21	-0.147168	0.114779	0.215201	-0.372134	0.0777985	0.863149	0.689262	1.0809
1-(1-enyl-stearoyl)-2-linoleoyl-GPE (p-18:0/18:2) levels	CP	Weighted median	21	-0.135855	0.0717603	0.0583345	-0.276505	0.00479532	0.872969	0.75843	1.00481
1-(1-enyl-stearoyl)-2-linoleoyl-GPE (p-18:0/18:2) levels	CP	Inverse variance weighted	21	-0.163431	0.0504004	0.00118426	-0.262216	-0.0646459	0.849225	0.769345	0.937399
1-(1-enyl-stearoyl)-2-linoleoyl-GPE (p-18:0/18:2) levels	CP	Simple mode	21	-0.121125	0.108087	0.275725	-0.332976	0.0907261	0.885923	0.716788	1.09497
1-(1-enyl-stearoyl)-2-linoleoyl-GPE (p-18:0/18:2) levels	CP	Weighted mode	21	-0.127215	0.0777203	0.117305	-0.279547	0.0251168	0.880544	0.756126	1.02543
1-oleoyl-2-linoleoyl-GPE (18:1/18:2)	CP	MR Egger	33	-0.104942	0.0584977	0.08258	-0.219598	0.00971323	0.900376	0.802842	1.00976
1-oleoyl-2-linoleoyl-GPE (18:1/18:2) levels	CP	Weighted median	33	-0.0839761	0.0473911	0.0763979	-0.176863	0.00891049	0.919453	0.837895	1.00895
1-oleoyl-2-linoleoyl-GPE (18:1/18:2) levels	CP	Inverse variance weighted	33	-0.0860865	0.0327184	0.00851013	-0.150215	-0.0219584	0.917515	0.860523	0.978281
1-oleoyl-2-linoleoyl-GPE (18:1/18:2) levels	CP	Simple mode	33	-0.133133	0.0820329	0.114419	-0.293917	0.0276516	0.875349	0.745338	1.02804
1-oleoyl-2-linoleoyl-GPE (18:1/18:2) levels	CP	Weighted mode	33	-0.087904	0.041528	0.0421509	-0.169299	-0.00650911	0.915849	0.844257	0.993512
1-palmitoyl-2-arachidonoyl-GPI (16:0/20:4)	CP	MR Egger	24	0.148659	0.11274	0.200868	-0.0723126	0.36963	1.16028	0.93024	1.4472
1-palmitoyl-2-arachidonoyl-GPI (16:0/20:4) levels	CP	Weighted median	24	0.161634	0.0747435	0.0305787	0.0151364	0.308131	1.17543	1.01525	1.36088
1-palmitoyl-2-arachidonoyl-GPI (16:0/20:4) levels	CP	Inverse variance weighted	24	0.110078	0.0520649	0.0344941	0.00803092	0.212125	1.11637	1.00806	1.2363
1-palmitoyl-2-arachidonoyl-GPI (16:0/20:4) levels	CP	Simple mode	24	0.17456	0.133832	0.205026	-0.0877504	0.43687	1.19072	0.91599	1.54785
1-palmitoyl-2-arachidonoyl-GPI (16:0/20:4) levels	CP	Weighted mode	24	0.170444	0.088087	0.0653876	-0.00220655	0.343094	1.18583	0.997796	1.4093
1-palmitoyl-2-linoleoyl-GPE (16:0/18:2)	CP	MR Egger	25	-0.0957341	0.0536426	0.0875133	-0.200874	0.00940535	0.908706	0.818016	1.00945
1-palmitoyl-2-linoleoyl-GPE (16:0/18:2) levels	CP	Weighted median	25	-0.0768031	0.0408776	0.0602646	-0.156923	0.00331711	0.926072	0.85477	1.00332
1-palmitoyl-2-linoleoyl-GPE (16:0/18:2) levels	CP	Inverse variance weighted	25	-0.0603525	0.0306818	0.0491781	-0.120489	-0.000216128	0.941433	0.886487	0.999784
1-palmitoyl-2-linoleoyl-GPE (16:0/18:2) levels	CP	Simple mode	25	-0.0712834	0.0807098	0.385886	-0.229475	0.0869077	0.931198	0.794951	1.0908
1-palmitoyl-2-linoleoyl-GPE (16:0/18:2) levels	CP	Weighted mode	25	-0.0712834	0.0372312	0.0675357	-0.144257	0.0016897	0.931198	0.865666	1.00169
2-aminooctanoate	CP	MR Egger	28	-0.0537189	0.0621038	0.394958	-0.175442	0.0680045	0.947698	0.839086	1.07037
2-aminooctanoate levels	CP	Weighted median	28	-0.0791829	0.04564	0.0827503	-0.168637	0.0102714	0.923871	0.844815	1.01032
2-aminooctanoate levels	CP	Inverse variance weighted	28	-0.0779744	0.0376548	0.0383801	-0.151778	-0.0041711	0.924988	0.859179	0.995838
2-aminooctanoate levels	CP	Simple mode	28	-0.0735809	0.109258	0.50638	-0.287727	0.140565	0.929061	0.749966	1.15092
2-aminooctanoate levels	CP	Weighted mode	28	-0.0784993	0.0457595	0.0977144	-0.168188	0.0111894	0.924503	0.845195	1.01125
3-Hydroxybutyrate	CP	MR Egger	16	-0.385963	0.201251	0.075764	-0.780414	0.00848805	0.679796	0.458216	1.00852
3-Hydroxybutyrate levels	CP	Weighted median	16	-0.14796	0.100485	0.140897	-0.344909	0.0489902	0.862466	0.708285	1.05021
3-Hydroxybutyrate levels	CP	Inverse variance weighted	16	-0.190019	0.0773213	0.01399	-0.341569	-0.038469	0.826944	0.710655	0.962262
3-Hydroxybutyrate levels	CP	Simple mode	16	-0.140073	0.162252	0.401562	-0.458086	0.17794	0.869295	0.632493	1.19475
3-Hydroxybutyrate levels	CP	Weighted mode	16	-0.1241	0.162186	0.456042	-0.441985	0.193785	0.883292	0.642759	1.21384
3-hydroxylaurate	CP	MR Egger	11	0.270557	0.190974	0.190233	-0.103751	0.644865	1.31069	0.90145	1.90573
3-hydroxylaurate levels	CP	Weighted median	11	0.2355	0.114526	0.0397532	0.0110294	0.459971	1.26554	1.01109	1.58403
3-hydroxylaurate levels	CP	Inverse variance weighted	11	0.227572	0.0852118	0.00757009	0.0605571	0.394587	1.25555	1.06243	1.48377
3-hydroxylaurate levels	CP	Simple mode	11	0.195061	0.139537	0.192373	-0.0784323	0.468554	1.21539	0.924565	1.59768
3-hydroxylaurate levels	CP	Weighted mode	11	0.229192	0.126085	0.0991391	-0.0179344	0.476318	1.25758	0.982225	1.61013
3-indoleglyoxylic acid	CP	MR Egger	20	0.000318276	0.0833038	0.996994	-0.162957	0.163594	1.00032	0.849628	1.17774
3-indoleglyoxylic acid levels	CP	Weighted median	20	-0.0157406	0.0605386	0.794856	-0.134396	0.102915	0.984383	0.874244	1.1084
3-indoleglyoxylic acid levels	CP	Inverse variance weighted	20	-0.113339	0.0437325	0.0095522	-0.199054	-0.0276228	0.892848	0.819505	0.972755
3-indoleglyoxylic acid levels	CP	Simple mode	20	-0.169031	0.133007	0.219125	-0.429725	0.091663	0.844483	0.650688	1.096
3-indoleglyoxylic acid levels	CP	Weighted mode	20	-0.0511412	0.065119	0.441933	-0.178774	0.0764921	0.950145	0.836295	1.07949
3-methylhistidine	CP	MR Egger	28	0.19095	0.112827	0.102521	-0.0301921	0.412091	1.2104	0.970259	1.50997
3-methylhistidine levels	CP	Weighted median	28	0.1039	0.0822214	0.206351	-0.0572537	0.265054	1.10949	0.944354	1.3035
3-methylhistidine levels	CP	Inverse variance weighted	28	0.135615	0.0550841	0.013818	0.02765	0.24358	1.14524	1.02804	1.27581
3-methylhistidine levels	CP	Simple mode	28	-0.0565851	0.146927	0.703163	-0.344562	0.231392	0.944986	0.708531	1.26035
3-methylhistidine levels	CP	Weighted mode	28	0.0617904	0.108189	0.572634	-0.150261	0.273841	1.06374	0.860484	1.31501
4-acetylcatechol sulfate (1)	CP	MR Egger	18	-0.102592	0.0425034	0.0281392	-0.185899	-0.019285	0.902495	0.830358	0.9809
4-acetylcatechol sulfate (1) levels	CP	Weighted median	18	-0.0791215	0.040751	0.0521878	-0.158993	0.000750565	0.923928	0.853002	1.00075
4-acetylcatechol sulfate (1) levels	CP	Inverse variance weighted	18	-0.0778015	0.0342569	0.0231399	-0.144945	-0.0106579	0.925148	0.86507	0.989399
4-acetylcatechol sulfate (1) levels	CP	Simple mode	18	0.00542994	0.140236	0.969565	-0.269433	0.280293	1.00544	0.763812	1.32352
4-acetylcatechol sulfate (1) levels	CP	Weighted mode	18	-0.0808899	0.0360432	0.0384185	-0.151535	-0.0102451	0.922295	0.859388	0.989807
4-methyl-2-oxopentanoate	CP	MR Egger	12	-0.177612	0.271918	0.52837	-0.710571	0.355347	0.837267	0.491363	1.42668
4-methyl-2-oxopentanoate levels	CP	Weighted median	12	0.193335	0.125978	0.124863	-0.0535809	0.440251	1.21329	0.947829	1.5531
4-methyl-2-oxopentanoate levels	CP	Inverse variance weighted	12	0.186584	0.0887581	0.0355393	0.0126178	0.360549	1.20513	1.0127	1.43412
4-methyl-2-oxopentanoate levels	CP	Simple mode	12	0.343955	0.207801	0.126103	-0.0633356	0.751245	1.41051	0.938628	2.11964
4-methyl-2-oxopentanoate levels	CP	Weighted mode	12	0.351699	0.221825	0.141165	-0.0830786	0.786476	1.42148	0.920279	2.19565
5alpha-androstan-3alpha,17beta-diol monosulfate (1)	CP	MR Egger	22	-0.0246016	0.029753	0.418072	-0.0829175	0.0337143	0.975699	0.920427	1.03429
5alpha-androstan-3alpha,17beta-diol monosulfate (1) levels	CP	Weighted median	22	-0.0293078	0.0277528	0.290954	-0.0837032	0.0250876	0.971118	0.919704	1.0254
5alpha-androstan-3alpha,17beta-diol monosulfate (1) levels	CP	Inverse variance weighted	22	-0.0478869	0.0239736	0.0457731	-0.0948752	-0.000898517	0.953242	0.909486	0.999102
5alpha-androstan-3alpha,17beta-diol monosulfate (1) levels	CP	Simple mode	22	-0.121568	0.0795964	0.141608	-0.277577	0.034441	0.885531	0.757617	1.03504
5alpha-androstan-3alpha,17beta-diol monosulfate (1) levels	CP	Weighted mode	22	-0.0298194	0.0290765	0.316773	-0.0868093	0.0271705	0.970621	0.916852	1.02754
5alpha-pregnan-3beta,20alpha-diol disulfate	CP	MR Egger	30	0.037071	0.0917404	0.689219	-0.14274	0.216882	1.03777	0.866979	1.2422
5alpha-pregnan-3beta,20alpha-diol disulfate levels	CP	Weighted median	30	-0.0168951	0.064485	0.793321	-0.143286	0.109496	0.983247	0.866506	1.11572
5alpha-pregnan-3beta,20alpha-diol disulfate levels	CP	Inverse variance weighted	30	-0.0886121	0.0428933	0.0388407	-0.172683	-0.00454115	0.915201	0.841404	0.995469
5alpha-pregnan-3beta,20alpha-diol disulfate levels	CP	Simple mode	30	-0.0274146	0.10614	0.798009	-0.235448	0.180619	0.972958	0.790216	1.19796
5alpha-pregnan-3beta,20alpha-diol disulfate levels	CP	Weighted mode	30	-0.0313155	0.0774925	0.689096	-0.183201	0.12057	0.96917	0.832601	1.12814
Adenosine 3',5'-cyclic monophosphate (cAMP) to taurocholate ratio	CP	MR Egger	14	0.131152	0.147677	0.39194	-0.158294	0.420599	1.14014	0.853598	1.52287
Adenosine 3',5'-cyclic monophosphate (cAMP) to taurocholate ratio	CP	Weighted median	14	0.126731	0.0815683	0.12026	-0.0331424	0.286605	1.13511	0.967401	1.3319
Adenosine 3',5'-cyclic monophosphate (cAMP) to taurocholate ratio	CP	Inverse variance weighted	14	0.129073	0.0631566	0.0409829	0.00528643	0.25286	1.13777	1.0053	1.2877
Adenosine 3',5'-cyclic monophosphate (cAMP) to taurocholate ratio	CP	Simple mode	14	0.126355	0.148995	0.411755	-0.165676	0.418385	1.13468	0.847321	1.51951
Adenosine 3',5'-cyclic monophosphate (cAMP) to taurocholate ratio	CP	Weighted mode	14	0.113265	0.133684	0.412176	-0.148755	0.375285	1.11993	0.86178	1.45541
Alpha-hydroxyisocaproate	CP	MR Egger	22	0.0074556	0.160021	0.963301	-0.306185	0.321096	1.00748	0.73625	1.37864
Alpha-hydroxyisocaproate levels	CP	Weighted median	22	0.139923	0.0881677	0.112509	-0.0328852	0.312732	1.15019	0.96765	1.36716
Alpha-hydroxyisocaproate levels	CP	Inverse variance weighted	22	0.133076	0.0666626	0.0459054	0.0024173	0.263735	1.14234	1.00242	1.30178
Alpha-hydroxyisocaproate levels	CP	Simple mode	22	0.117096	0.156062	0.461389	-0.188786	0.422977	1.12423	0.827964	1.5265
Alpha-hydroxyisocaproate levels	CP	Weighted mode	22	0.117096	0.143739	0.424419	-0.164632	0.398824	1.12423	0.848206	1.49007
Alpha-ketoglutarate to kynurenine ratio	CP	MR Egger	26	0.0379239	0.0854256	0.661063	-0.12951	0.205358	1.03865	0.878526	1.22796
Alpha-ketoglutarate to kynurenine ratio	CP	Weighted median	26	0.0478169	0.0661942	0.470065	-0.0819236	0.177557	1.04898	0.921342	1.1943
Alpha-ketoglutarate to kynurenine ratio	CP	Inverse variance weighted	26	0.0969164	0.0471471	0.0398195	0.00450802	0.189325	1.10177	1.00452	1.20843
Alpha-ketoglutarate to kynurenine ratio	CP	Simple mode	26	0.0577073	0.106726	0.593498	-0.151477	0.266891	1.0594	0.859438	1.3059
Alpha-ketoglutarate to kynurenine ratio	CP	Weighted mode	26	0.0515485	0.0826994	0.538718	-0.110542	0.213639	1.0529	0.895348	1.23818
Arachidonate (20:4n6)	CP	MR Egger	28	0.120209	0.0782301	0.13647	-0.0331217	0.27354	1.12773	0.967421	1.31461
Arachidonate (20:4n6) levels	CP	Weighted median	28	0.106661	0.0644877	0.0981328	-0.0197349	0.233057	1.11256	0.980459	1.26245
Arachidonate (20:4n6) levels	CP	Inverse variance weighted	28	0.0975061	0.0425646	0.0219762	0.0140795	0.180933	1.10242	1.01418	1.19833
Arachidonate (20:4n6) levels	CP	Simple mode	28	0.0837092	0.120866	0.494487	-0.153188	0.320606	1.08731	0.857969	1.37796
Arachidonate (20:4n6) levels	CP	Weighted mode	28	0.0984015	0.0617507	0.122682	-0.0226298	0.219433	1.10341	0.977624	1.24537
Arachidonate (20:4n6) to pyruvate ratio	CP	MR Egger	14	0.240899	0.136199	0.102328	-0.026052	0.507849	1.27239	0.974284	1.66171
Arachidonate (20:4n6) to pyruvate ratio	CP	Weighted median	14	0.122198	0.0738262	0.0978824	-0.0225017	0.266897	1.12998	0.97775	1.30591
Arachidonate (20:4n6) to pyruvate ratio	CP	Inverse variance weighted	14	0.121933	0.0570992	0.0327233	0.0100187	0.233848	1.12968	1.01007	1.26345
Arachidonate (20:4n6) to pyruvate ratio	CP	Simple mode	14	0.108739	0.118883	0.377016	-0.124271	0.34175	1.11487	0.88314	1.40741
Arachidonate (20:4n6) to pyruvate ratio	CP	Weighted mode	14	0.120272	0.0784398	0.149172	-0.0334703	0.274014	1.1278	0.967084	1.31523
Carboxyethyl-gaba	CP	MR Egger	22	0.110695	0.0572822	0.0675914	-0.00157787	0.222968	1.11705	0.998423	1.24978
Carboxyethyl-gaba levels	CP	Weighted median	22	0.111269	0.0576241	0.0534888	-0.00167378	0.224213	1.1177	0.998328	1.25134
Carboxyethyl-gaba levels	CP	Inverse variance weighted	22	0.0771757	0.0385225	0.045135	0.00167166	0.15268	1.08023	1.00167	1.16495
Carboxyethyl-gaba levels	CP	Simple mode	22	0.0539893	0.0958439	0.579193	-0.133865	0.241843	1.05547	0.874708	1.27359
Carboxyethyl-gaba levels	CP	Weighted mode	22	0.108566	0.0574156	0.0725181	-0.0039687	0.2211	1.11468	0.996039	1.24745
Carnitine C14	CP	MR Egger	22	0.165983	0.147329	0.273242	-0.122782	0.454749	1.18055	0.884457	1.57578
Carnitine C14 levels	CP	Weighted median	22	0.218534	0.0844841	0.00969032	0.0529452	0.384123	1.24425	1.05437	1.46833
Carnitine C14 levels	CP	Inverse variance weighted	22	0.167214	0.0603254	0.00557345	0.0489766	0.285452	1.18201	1.0502	1.33036
Carnitine C14 levels	CP	Simple mode	22	0.262026	0.134492	0.0648729	-0.0015788	0.525631	1.29956	0.998422	1.69153
Carnitine C14 levels	CP	Weighted mode	22	0.249656	0.115808	0.0428528	0.0226721	0.476641	1.28358	1.02293	1.61065
Catechol glucuronide	CP	MR Egger	18	-0.144467	0.127034	0.272185	-0.393453	0.104519	0.865483	0.674723	1.11018
Catechol glucuronide levels	CP	Weighted median	18	-0.122013	0.0730522	0.0948776	-0.265195	0.0211697	0.885137	0.767056	1.0214
Catechol glucuronide levels	CP	Inverse variance weighted	18	-0.124567	0.0511191	0.0148178	-0.224761	-0.0243737	0.882879	0.798707	0.975921
Catechol glucuronide levels	CP	Simple mode	18	-0.0826213	0.132964	0.542591	-0.34323	0.177987	0.9207	0.709475	1.19481
Catechol glucuronide levels	CP	Weighted mode	18	-0.0659975	0.120561	0.591206	-0.302298	0.170303	0.936133	0.739118	1.18566
Cholesterol to oleoyl-linoleoyl-glycerol (18:1 to 18:2) [2] ratio	CP	MR Egger	35	0.0271589	0.0944344	0.775455	-0.157933	0.21225	1.02753	0.853907	1.23646
Cholesterol to oleoyl-linoleoyl-glycerol (18:1 to 18:2) [2] ratio	CP	Weighted median	35	0.0813129	0.0632865	0.198849	-0.0427287	0.205355	1.08471	0.958171	1.22796
Cholesterol to oleoyl-linoleoyl-glycerol (18:1 to 18:2) [2] ratio	CP	Inverse variance weighted	35	0.0999717	0.0430387	0.0201881	0.0156159	0.184328	1.10514	1.01574	1.20241
Cholesterol to oleoyl-linoleoyl-glycerol (18:1 to 18:2) [2] ratio	CP	Simple mode	35	0.0919183	0.128785	0.480261	-0.160499	0.344336	1.09628	0.851718	1.41105
Cholesterol to oleoyl-linoleoyl-glycerol (18:1 to 18:2) [2] ratio	CP	Weighted mode	35	0.0996195	0.103197	0.341197	-0.102648	0.301886	1.10475	0.902445	1.35241
Dihomo-linolenate (20:3n3 or n6)	CP	MR Egger	24	0.1449	0.128182	0.270472	-0.106337	0.396137	1.15592	0.899122	1.48607
Dihomo-linolenate (20:3n3 or n6) levels	CP	Weighted median	24	0.188712	0.0801489	0.0185468	0.0316201	0.345804	1.20769	1.03213	1.41313
Dihomo-linolenate (20:3n3 or n6) levels	CP	Inverse variance weighted	24	0.153315	0.0568049	0.00695522	0.0419777	0.264653	1.16569	1.04287	1.30298
Dihomo-linolenate (20:3n3 or n6) levels	CP	Simple mode	24	0.233144	0.145661	0.123115	-0.0523519	0.518641	1.26256	0.948995	1.67974
Dihomo-linolenate (20:3n3 or n6) levels	CP	Weighted mode	24	0.254988	0.14577	0.0935822	-0.0307212	0.540697	1.29045	0.969746	1.7172
Docosahexaenoylcholine	CP	MR Egger	20	-0.183796	0.112135	0.118561	-0.40358	0.0359884	0.832106	0.667925	1.03664
Docosahexaenoylcholine levels	CP	Weighted median	20	-0.0599683	0.0764151	0.432588	-0.209742	0.0898053	0.941794	0.810793	1.09396
Docosahexaenoylcholine levels	CP	Inverse variance weighted	20	-0.111738	0.0566608	0.0486033	-0.222794	-0.000683079	0.894278	0.80028	0.999317
Docosahexaenoylcholine levels	CP	Simple mode	20	-0.0633239	0.139132	0.654169	-0.336022	0.209374	0.938639	0.714608	1.23291
Docosahexaenoylcholine levels	CP	Weighted mode	20	-0.048189	0.121125	0.69518	-0.285595	0.189217	0.952954	0.751567	1.2083
Docosapentaenoate n3 DPA; 22:5n3	CP	MR Egger	24	0.152218	0.12077	0.220733	-0.084492	0.388928	1.16441	0.918979	1.4754
Docosapentaenoate n3 DPA; 22:5n3 levels	CP	Weighted median	24	0.125499	0.0831415	0.131181	-0.0374584	0.288456	1.13371	0.963235	1.33437
Docosapentaenoate n3 DPA; 22:5n3 levels	CP	Inverse variance weighted	24	0.143869	0.0577705	0.0127618	0.0306385	0.257099	1.15473	1.03111	1.29317
Docosapentaenoate n3 DPA; 22:5n3 levels	CP	Simple mode	24	0.0521538	0.126916	0.684925	-0.196601	0.300908	1.05354	0.821519	1.35109
Docosapentaenoate n3 DPA; 22:5n3 levels	CP	Weighted mode	24	0.228615	0.10785	0.0450326	0.0172287	0.440001	1.25686	1.01738	1.55271
Eicosenedioate (C20:1-DC)	CP	MR Egger	22	-0.232637	0.115881	0.0583948	-0.459764	-0.0055095	0.792442	0.631433	0.994506
Eicosenedioate (C20:1-DC) levels	CP	Weighted median	22	-0.145366	0.0772819	0.0599744	-0.296838	0.0061067	0.864706	0.743164	1.00613
Eicosenedioate (C20:1-DC) levels	CP	Inverse variance weighted	22	-0.126335	0.058237	0.0300585	-0.240479	-0.0121901	0.88132	0.786251	0.987884
Eicosenedioate (C20:1-DC) levels	CP	Simple mode	22	-0.0624514	0.111435	0.581119	-0.280865	0.155962	0.939459	0.75513	1.16878
Eicosenedioate (C20:1-DC) levels	CP	Weighted mode	22	-0.175172	0.10322	0.104455	-0.377482	0.0271388	0.839313	0.685585	1.02751
Gamma-glutamyltryptophan	CP	MR Egger	23	-0.0146085	0.135411	0.915113	-0.280015	0.250798	0.985498	0.755773	1.28505
Gamma-glutamyltryptophan levels	CP	Weighted median	23	-0.130292	0.0783358	0.0962631	-0.28383	0.0232464	0.877839	0.752895	1.02352
Gamma-glutamyltryptophan levels	CP	Inverse variance weighted	23	-0.13447	0.0573507	0.0190423	-0.246878	-0.0220629	0.874179	0.781236	0.978179
Gamma-glutamyltryptophan levels	CP	Simple mode	23	-0.262475	0.165417	0.126839	-0.586693	0.0617417	0.769145	0.556164	1.06369
Gamma-glutamyltryptophan levels	CP	Weighted mode	23	-0.235081	0.153746	0.140512	-0.536424	0.0662622	0.790507	0.584836	1.06851
Glutamine to alanine ratio	CP	MR Egger	38	-0.0957162	0.118816	0.425772	-0.328596	0.137163	0.908722	0.719934	1.14702
Glutamine to alanine ratio	CP	Weighted median	38	-0.0690894	0.0669469	0.302071	-0.200305	0.0621265	0.933243	0.818481	1.0641
Glutamine to alanine ratio	CP	Inverse variance weighted	38	-0.103473	0.0458863	0.024134	-0.19341	-0.0135359	0.9017	0.824144	0.986555
Glutamine to alanine ratio	CP	Simple mode	38	-0.173779	0.131114	0.193163	-0.430763	0.0832045	0.840482	0.650013	1.08676
Glutamine to alanine ratio	CP	Weighted mode	38	-0.0127645	0.105474	0.90433	-0.219494	0.193965	0.987317	0.802925	1.21405
Glutamine to asparagine ratio	CP	MR Egger	24	0.0125466	0.0505702	0.806356	-0.086571	0.111664	1.01263	0.91707	1.11814
Glutamine to asparagine ratio	CP	Weighted median	24	0.0406796	0.0428939	0.342937	-0.0433923	0.124752	1.04152	0.957536	1.13287
Glutamine to asparagine ratio	CP	Inverse variance weighted	24	0.0691915	0.0341098	0.0425101	0.00233625	0.136047	1.07164	1.00234	1.14574
Glutamine to asparagine ratio	CP	Simple mode	24	-0.0413097	0.0939561	0.66428	-0.225464	0.142844	0.959532	0.798146	1.15355
Glutamine to asparagine ratio	CP	Weighted mode	24	0.0310923	0.04041	0.449474	-0.0481113	0.110296	1.03158	0.953028	1.11661
Glycerate	CP	MR Egger	27	0.14642	0.114519	0.212795	-0.0780382	0.370878	1.15768	0.924929	1.44901
Glycerate levels	CP	Weighted median	27	0.206918	0.0763237	0.00670679	0.0573239	0.356513	1.22988	1.059	1.42834
Glycerate levels	CP	Inverse variance weighted	27	0.111571	0.0552116	0.0433012	0.00335649	0.219786	1.11803	1.00336	1.24581
Glycerate levels	CP	Simple mode	27	0.221654	0.159885	0.177418	-0.09172	0.535029	1.24814	0.912361	1.7075
Glycerate levels	CP	Weighted mode	27	0.218037	0.116669	0.0729491	-0.0106339	0.446708	1.24363	0.989422	1.56316
Heptenedioate (C7:1-DC)	CP	MR Egger	16	0.113241	0.176979	0.532599	-0.233637	0.460119	1.1199	0.791649	1.58426
Heptenedioate (C7:1-DC) levels	CP	Weighted median	16	0.110561	0.0989989	0.264085	-0.0834771	0.304598	1.1169	0.919912	1.35608
Heptenedioate (C7:1-DC) levels	CP	Inverse variance weighted	16	0.141764	0.069723	0.0420276	0.00510696	0.278421	1.1523	1.00512	1.32104
Heptenedioate (C7:1-DC) levels	CP	Simple mode	16	0.0702534	0.186919	0.712291	-0.296108	0.436614	1.07278	0.743707	1.54746
Heptenedioate (C7:1-DC) levels	CP	Weighted mode	16	0.0287762	0.175952	0.872272	-0.316089	0.373641	1.02919	0.728994	1.45302
Iminodiacetate (IDA)	CP	MR Egger	17	0.212126	0.136432	0.140834	-0.0552806	0.479533	1.2363	0.94622	1.61532
Iminodiacetate (IDA) levels	CP	Weighted median	17	0.0885609	0.0840621	0.292104	-0.0762008	0.253323	1.0926	0.92663	1.2883
Iminodiacetate (IDA) levels	CP	Inverse variance weighted	17	0.132457	0.0627527	0.0347916	0.0094616	0.255452	1.14163	1.00951	1.29105
Iminodiacetate (IDA) levels	CP	Simple mode	17	0.0618711	0.130149	0.640936	-0.19322	0.316962	1.06383	0.8243	1.37295
Iminodiacetate (IDA) levels	CP	Weighted mode	17	0.0618711	0.110646	0.583783	-0.154996	0.278738	1.06383	0.856419	1.32146
Isobutyrylcarnitine (c4)	CP	MR Egger	33	0.0478994	0.0433645	0.277843	-0.037095	0.132894	1.04907	0.963585	1.14213
Isobutyrylcarnitine (c4) levels	CP	Weighted median	33	0.0604658	0.0434262	0.163807	-0.0246495	0.145581	1.06233	0.975652	1.15671
Isobutyrylcarnitine (c4) levels	CP	Inverse variance weighted	33	0.0708368	0.0307473	0.0212317	0.0105721	0.131101	1.07341	1.01063	1.14008
Isobutyrylcarnitine (c4) levels	CP	Simple mode	33	0.0503963	0.077944	0.522521	-0.102374	0.203167	1.05169	0.902692	1.22528
Isobutyrylcarnitine (c4) levels	CP	Weighted mode	33	0.0598155	0.0349344	0.096532	-0.00865598	0.128287	1.06164	0.991381	1.13688
Laurylcarnitine	CP	MR Egger	26	0.135808	0.102639	0.198249	-0.065364	0.33698	1.14546	0.936726	1.40071
Laurylcarnitine levels	CP	Weighted median	26	0.119235	0.0765128	0.119146	-0.03073	0.2692	1.12663	0.969737	1.30892
Laurylcarnitine levels	CP	Inverse variance weighted	26	0.124281	0.0547534	0.0232175	0.0169646	0.231598	1.13233	1.01711	1.26061
Laurylcarnitine levels	CP	Simple mode	26	0.220491	0.134362	0.113317	-0.0428593	0.483842	1.24669	0.958046	1.62229
Laurylcarnitine levels	CP	Weighted mode	26	0.103945	0.116243	0.379738	-0.12389	0.331781	1.10954	0.883477	1.39345
Malate	CP	MR Egger	18	0.0593245	0.0383535	0.141465	-0.0158483	0.134497	1.06112	0.984277	1.14396
Malate levels	CP	Weighted median	18	0.0636719	0.0429666	0.138369	-0.0205426	0.147886	1.06574	0.979667	1.15938
Malate levels	CP	Inverse variance weighted	18	0.0670806	0.0313207	0.0322152	0.00569194	0.128469	1.06938	1.00571	1.13709
Malate levels	CP	Simple mode	18	0.231233	0.130063	0.0933189	-0.0236901	0.486156	1.26015	0.976588	1.62605
Malate levels	CP	Weighted mode	18	0.0605433	0.0381247	0.130703	-0.0141811	0.135268	1.06241	0.985919	1.14484
Methionine sulfone	CP	MR Egger	33	-0.0130119	0.0670521	0.847398	-0.144434	0.11841	0.987072	0.865512	1.12571
Methionine sulfone levels	CP	Weighted median	33	-0.0956538	0.0576762	0.0972244	-0.208699	0.0173916	0.908779	0.811639	1.01754
Methionine sulfone levels	CP	Inverse variance weighted	33	-0.0864917	0.0369923	0.0193821	-0.158997	-0.0139867	0.917143	0.852999	0.986111
Methionine sulfone levels	CP	Simple mode	33	0.00225301	0.0872872	0.979568	-0.16883	0.173336	1.00226	0.844653	1.18927
Methionine sulfone levels	CP	Weighted mode	33	-0.0877401	0.0570288	0.133752	-0.199517	0.0240364	0.915999	0.819127	1.02433
N-acetyl-2-aminoadipate	CP	MR Egger	22	0.0434304	0.0779833	0.583762	-0.109417	0.196278	1.04439	0.896357	1.21686
N-acetyl-2-aminoadipate levels	CP	Weighted median	22	0.106737	0.0619355	0.0848225	-0.0146561	0.228131	1.11264	0.985451	1.25625
N-acetyl-2-aminoadipate levels	CP	Inverse variance weighted	22	0.107773	0.0451666	0.0170271	0.0192465	0.196299	1.11379	1.01943	1.21689
N-acetyl-2-aminoadipate levels	CP	Simple mode	22	0.120106	0.11876	0.323368	-0.112663	0.352874	1.12762	0.893451	1.42315
N-acetyl-2-aminoadipate levels	CP	Weighted mode	22	0.106833	0.0640111	0.109962	-0.0186282	0.232295	1.11275	0.981544	1.26149
N-acetyl-3-methylhistidine	CP	MR Egger	24	0.121192	0.0816703	0.152019	-0.0388821	0.281265	1.12884	0.961864	1.32481
N-acetyl-3-methylhistidine levels	CP	Weighted median	24	0.11019	0.0597271	0.0650532	-0.00687505	0.227255	1.11649	0.993149	1.25515
N-acetyl-3-methylhistidine levels	CP	Inverse variance weighted	24	0.094356	0.0434503	0.029887	0.0091934	0.179519	1.09895	1.00924	1.19664
N-acetyl-3-methylhistidine levels	CP	Simple mode	24	0.0470187	0.127112	0.714842	-0.202121	0.296159	1.04814	0.816996	1.34468
N-acetyl-3-methylhistidine levels	CP	Weighted mode	24	0.10402	0.0629433	0.111999	-0.0193484	0.227389	1.10962	0.980838	1.25532
N-acetylkynurenine (2)	CP	MR Egger	17	0.0726789	0.0561165	0.214851	-0.0373094	0.182667	1.07539	0.963378	1.20041
N-acetylkynurenine (2) levels	CP	Weighted median	17	0.0632023	0.043886	0.149826	-0.0228143	0.149219	1.06524	0.977444	1.16093
N-acetylkynurenine (2) levels	CP	Inverse variance weighted	17	0.0712594	0.0354462	0.0443939	0.0017848	0.140734	1.07386	1.00179	1.15112
N-acetylkynurenine (2) levels	CP	Simple mode	17	0.0284355	0.114564	0.807132	-0.19611	0.25298	1.02884	0.821922	1.28786
N-acetylkynurenine (2) levels	CP	Weighted mode	17	0.0598239	0.0442723	0.195406	-0.0269497	0.146598	1.06165	0.97341	1.15789
N-acetylphenylalanine	CP	MR Egger	25	0.0139774	0.0569685	0.808359	-0.0976808	0.125636	1.01408	0.906938	1.13387
N-acetylphenylalanine levels	CP	Weighted median	25	0.0689047	0.048756	0.157581	-0.0266571	0.164466	1.07133	0.973695	1.17876
N-acetylphenylalanine levels	CP	Inverse variance weighted	25	0.0976556	0.037076	0.00844024	0.0249867	0.170324	1.10258	1.0253	1.18569
N-acetylphenylalanine levels	CP	Simple mode	25	0.0322995	0.123404	0.795757	-0.209572	0.274171	1.03283	0.810931	1.31544
N-acetylphenylalanine levels	CP	Weighted mode	25	0.0606183	0.0501324	0.238377	-0.0376411	0.158878	1.06249	0.963058	1.17219
N-methylproline	CP	MR Egger	21	0.0557987	0.140178	0.695027	-0.218951	0.330548	1.05738	0.803361	1.39173
N-methylproline levels	CP	Weighted median	21	-0.150797	0.0902839	0.0948691	-0.327754	0.0261594	0.860022	0.72054	1.0265
N-methylproline levels	CP	Inverse variance weighted	21	-0.143718	0.0680839	0.0347819	-0.277162	-0.0102731	0.866132	0.757932	0.98978
N-methylproline levels	CP	Simple mode	21	-0.132269	0.146389	0.376991	-0.419191	0.154653	0.876105	0.657579	1.16725
N-methylproline levels	CP	Weighted mode	21	-0.146	0.128572	0.269571	-0.398001	0.106001	0.864158	0.671662	1.11182
N-oleoyltaurine	CP	MR Egger	21	-0.139754	0.113724	0.234118	-0.362654	0.0831455	0.869572	0.695827	1.0867
N-oleoyltaurine levels	CP	Weighted median	21	-0.128891	0.0679744	0.0579376	-0.262121	0.00433882	0.87907	0.769418	1.00435
N-oleoyltaurine levels	CP	Inverse variance weighted	21	-0.118164	0.0482788	0.0143836	-0.212791	-0.0235377	0.88855	0.808325	0.976737
N-oleoyltaurine levels	CP	Simple mode	21	-0.145006	0.106248	0.18748	-0.353252	0.0632408	0.865018	0.7024	1.06528
N-oleoyltaurine levels	CP	Weighted mode	21	-0.139093	0.0836645	0.112004	-0.303075	0.0248892	0.870147	0.738543	1.0252
N-stearoyl-sphingadienine (d18:2/18:0)	CP	MR Egger	21	0.11765	0.0630419	0.0775241	-0.0059121	0.241212	1.12485	0.994105	1.27279
N-stearoyl-sphingadienine (d18:2/18:0) levels	CP	Weighted median	21	0.108529	0.0617024	0.0785936	-0.012408	0.229466	1.11464	0.987669	1.25793
N-stearoyl-sphingadienine (d18:2/18:0) levels	CP	Inverse variance weighted	21	0.0957657	0.0437506	0.0286041	0.0100145	0.181517	1.1005	1.01006	1.19903
N-stearoyl-sphingadienine (d18:2/18:0) levels	CP	Simple mode	21	0.117303	0.123434	0.353291	-0.124629	0.359234	1.12446	0.882825	1.43223
N-stearoyl-sphingadienine (d18:2/18:0) levels	CP	Weighted mode	21	0.113375	0.0545285	0.050679	0.00649964	0.220251	1.12005	1.00652	1.24639
Ornithine to glutamate ratio	CP	MR Egger	20	0.044366	0.163795	0.789578	-0.276671	0.365403	1.04536	0.758304	1.4411
Ornithine to glutamate ratio	CP	Weighted median	20	-0.11159	0.0936464	0.233416	-0.295137	0.0719573	0.894411	0.74443	1.07461
Ornithine to glutamate ratio	CP	Inverse variance weighted	20	-0.141692	0.0677517	0.0364977	-0.274485	-0.00889843	0.867889	0.759963	0.991141
Ornithine to glutamate ratio	CP	Simple mode	20	-0.119295	0.15459	0.449791	-0.422292	0.183701	0.887546	0.655543	1.20166
Ornithine to glutamate ratio	CP	Weighted mode	20	-0.0900419	0.144757	0.541321	-0.373765	0.193682	0.913893	0.688138	1.21371
Pentadecanoate (15:0)	CP	MR Egger	22	0.145645	0.122781	0.249439	-0.0950061	0.386295	1.15679	0.909367	1.47152
Pentadecanoate (15:0) levels	CP	Weighted median	22	0.201447	0.089335	0.0241357	0.0263505	0.376544	1.22317	1.0267	1.45724
Pentadecanoate (15:0) levels	CP	Inverse variance weighted	22	0.121787	0.0586795	0.0379432	0.00677562	0.236799	1.12951	1.0068	1.26719
Pentadecanoate (15:0) levels	CP	Simple mode	22	0.245352	0.160537	0.141357	-0.0693011	0.560006	1.27807	0.933046	1.75068
Pentadecanoate (15:0) levels	CP	Weighted mode	22	0.248389	0.113254	0.0396905	0.0264117	0.470366	1.28196	1.02676	1.60058
Phenylpyruvate	CP	MR Egger	31	-0.129166	0.107652	0.23991	-0.340164	0.0818322	0.878828	0.711653	1.08527
Phenylpyruvate levels	CP	Weighted median	31	-0.15348	0.0699354	0.0281927	-0.290553	-0.0164065	0.857718	0.74785	0.983727
Phenylpyruvate levels	CP	Inverse variance weighted	31	-0.134301	0.0501118	0.00736156	-0.23252	-0.036082	0.874327	0.792534	0.964561
Phenylpyruvate levels	CP	Simple mode	31	-0.149347	0.129817	0.259049	-0.403788	0.105094	0.86127	0.667786	1.11081
Phenylpyruvate levels	CP	Weighted mode	31	-0.188682	0.0988425	0.0658804	-0.382413	0.00504949	0.82805	0.682213	1.00506
Phenylpyruvate to 4-hydroxyphenylpyruvate ratio	CP	MR Egger	28	0.263314	0.107097	0.0209202	0.0534035	0.473224	1.30123	1.05486	1.60516
Phenylpyruvate to 4-hydroxyphenylpyruvate ratio	CP	Weighted median	28	0.0856019	0.0785635	0.275895	-0.0683826	0.239586	1.08937	0.933903	1.27072
Phenylpyruvate to 4-hydroxyphenylpyruvate ratio	CP	Inverse variance weighted	28	0.111658	0.0528936	0.0347722	0.00798701	0.21533	1.11813	1.00802	1.24027
Phenylpyruvate to 4-hydroxyphenylpyruvate ratio	CP	Simple mode	28	0.143417	0.138049	0.308071	-0.127159	0.413993	1.15421	0.880594	1.51285
Phenylpyruvate to 4-hydroxyphenylpyruvate ratio	CP	Weighted mode	28	0.108387	0.110485	0.335298	-0.108164	0.324937	1.11448	0.897481	1.38394
Phosphate to fructose ratio	CP	MR Egger	17	-0.243704	0.135714	0.0927082	-0.509704	0.0222961	0.78372	0.600674	1.02255
Phosphate to fructose ratio	CP	Weighted median	17	-0.187595	0.0995231	0.0594376	-0.382661	0.00746992	0.82895	0.682044	1.0075
Phosphate to fructose ratio	CP	Inverse variance weighted	17	-0.163166	0.0718437	0.0231396	-0.303979	-0.0223521	0.84945	0.737876	0.977896
Phosphate to fructose ratio	CP	Simple mode	17	-0.176115	0.185107	0.355542	-0.538925	0.186695	0.838521	0.583375	1.20526
Phosphate to fructose ratio	CP	Weighted mode	17	-0.285252	0.139893	0.0583165	-0.559442	-0.0110616	0.751825	0.571528	0.988999
Phosphate to tyrosine ratio	CP	MR Egger	33	-0.0888417	0.107949	0.416795	-0.300421	0.122738	0.91499	0.740506	1.13059
Phosphate to tyrosine ratio	CP	Weighted median	33	-0.0340459	0.0796077	0.668891	-0.190077	0.121985	0.966527	0.826895	1.12974
Phosphate to tyrosine ratio	CP	Inverse variance weighted	33	-0.113354	0.0539796	0.0357346	-0.219154	-0.00755362	0.892835	0.803198	0.992475
Phosphate to tyrosine ratio	CP	Simple mode	33	-0.0326332	0.131967	0.806269	-0.291289	0.226023	0.967894	0.7473	1.2536
Phosphate to tyrosine ratio	CP	Weighted mode	33	-0.02244	0.0935216	0.811904	-0.205742	0.160862	0.97781	0.814043	1.17452
Spermidine to adenosine 5'-diphosphate (ADP) ratio	CP	MR Egger	23	-0.112143	0.126512	0.385428	-0.360107	0.13582	0.893916	0.697602	1.14548
Spermidine to adenosine 5'-diphosphate (ADP) ratio	CP	Weighted median	23	-0.163092	0.0625101	0.00907956	-0.285612	-0.0405718	0.849513	0.751555	0.96024
Spermidine to adenosine 5'-diphosphate (ADP) ratio	CP	Inverse variance weighted	23	-0.100439	0.0448974	0.0252813	-0.188438	-0.0124401	0.90444	0.828252	0.987637
Spermidine to adenosine 5'-diphosphate (ADP) ratio	CP	Simple mode	23	-0.213039	0.108578	0.0625258	-0.425853	-0.000225977	0.808124	0.653212	0.999774
Spermidine to adenosine 5'-diphosphate (ADP) ratio	CP	Weighted mode	23	-0.195385	0.0978368	0.058337	-0.387145	-0.00362518	0.822518	0.678992	0.996381
Stachydrine	CP	MR Egger	24	-0.15094	0.143148	0.303128	-0.431511	0.12963	0.859899	0.649527	1.13841
Stachydrine levels	CP	Weighted median	24	-0.141678	0.0931584	0.128302	-0.324269	0.0409123	0.8679	0.723056	1.04176
Stachydrine levels	CP	Inverse variance weighted	24	-0.147974	0.0713496	0.0380857	-0.287819	-0.00812894	0.862453	0.749897	0.991904
Stachydrine levels	CP	Simple mode	24	-0.107753	0.156967	0.499279	-0.415408	0.199902	0.897849	0.660071	1.22128
Stachydrine levels	CP	Weighted mode	24	-0.0931308	0.143102	0.521624	-0.37361	0.187349	0.911074	0.688245	1.20605
Taurochenodeoxycholic acid 3-sulfate	CP	MR Egger	30	-0.00924052	0.0852317	0.914439	-0.176295	0.157814	0.990802	0.838371	1.17095
Taurochenodeoxycholic acid 3-sulfate levels	CP	Weighted median	30	0.0172356	0.0642289	0.788433	-0.108653	0.143124	1.01738	0.897042	1.15387
Taurochenodeoxycholic acid 3-sulfate levels	CP	Inverse variance weighted	30	0.109741	0.0439854	0.0125975	0.02353	0.195953	1.11599	1.02381	1.21647
Taurochenodeoxycholic acid 3-sulfate levels	CP	Simple mode	30	0.288917	0.135334	0.0413514	0.0236619	0.554173	1.33498	1.02394	1.7405
Taurochenodeoxycholic acid 3-sulfate levels	CP	Weighted mode	30	0.00831412	0.0834269	0.921302	-0.155203	0.171831	1.00835	0.856242	1.18748
Tridecenedioate (C13:1-DC)	CP	MR Egger	23	0.098162	0.105511	0.362763	-0.10864	0.304964	1.10314	0.897054	1.35658
Tridecenedioate (C13:1-DC) levels	CP	Weighted median	23	0.107302	0.0801981	0.180909	-0.0498864	0.26449	1.11327	0.951338	1.30277
Tridecenedioate (C13:1-DC) levels	CP	Inverse variance weighted	23	0.113961	0.0538401	0.0342895	0.00843406	0.219487	1.12071	1.00847	1.24544
Tridecenedioate (C13:1-DC) levels	CP	Simple mode	23	0.21446	0.143588	0.149491	-0.0669729	0.495893	1.23919	0.935221	1.64196
Tridecenedioate (C13:1-DC) levels	CP	Weighted mode	23	0.144803	0.11928	0.237626	-0.0889845	0.378591	1.15581	0.91486	1.46023
Tryptophan to pyruvate ratio	CP	MR Egger	25	0.12223	0.102772	0.246445	-0.0792036	0.323663	1.13001	0.923852	1.38218
Tryptophan to pyruvate ratio	CP	Weighted median	25	0.186103	0.0734231	0.0112555	0.0421936	0.330012	1.20455	1.0431	1.39099
Tryptophan to pyruvate ratio	CP	Inverse variance weighted	25	0.146459	0.0516788	0.00459645	0.045169	0.24775	1.15773	1.0462	1.28114
Tryptophan to pyruvate ratio	CP	Simple mode	25	0.320995	0.147661	0.0398061	0.0315791	0.610411	1.3785	1.03208	1.84119
Tryptophan to pyruvate ratio	CP	Weighted mode	25	0.271937	0.133988	0.0536294	0.00932062	0.534553	1.3125	1.00936	1.70669
X-11483	CP	MR Egger	25	0.264663	0.0974783	0.0123483	0.0736052	0.45572	1.30299	1.07638	1.57731
X-11483 levels	CP	Weighted median	25	0.14442	0.0805084	0.0728374	-0.0133766	0.302216	1.15537	0.986712	1.35285
X-11483 levels	CP	Inverse variance weighted	25	0.106712	0.0539268	0.0478348	0.0010156	0.212409	1.11261	1.00102	1.23665
X-11483 levels	CP	Simple mode	25	-0.000389731	0.140626	0.997812	-0.276017	0.275237	0.99961	0.7588	1.31684
X-11483 levels	CP	Weighted mode	25	0.125185	0.110455	0.268259	-0.0913064	0.341676	1.13336	0.912738	1.4073
X-12013	CP	MR Egger	23	0.112062	0.0948083	0.250423	-0.073762	0.297886	1.11858	0.928893	1.34701
X-12013 levels	CP	Weighted median	23	0.0959099	0.0722305	0.184234	-0.0456618	0.237482	1.10066	0.955365	1.26805
X-12013 levels	CP	Inverse variance weighted	23	0.108276	0.0479775	0.0240197	0.0142404	0.202312	1.11436	1.01434	1.22423
X-12013 levels	CP	Simple mode	23	0.119421	0.120938	0.334155	-0.117617	0.356459	1.12684	0.889036	1.42826
X-12013 levels	CP	Weighted mode	23	0.0891097	0.0888018	0.326546	-0.0849419	0.263161	1.0932	0.918566	1.30104
X-12216	CP	MR Egger	23	-0.0276706	0.159715	0.864114	-0.340712	0.285371	0.972709	0.711264	1.33025
X-12216 levels	CP	Weighted median	23	-0.0797673	0.0813856	0.327029	-0.239283	0.0797484	0.923331	0.787192	1.08301
X-12216 levels	CP	Inverse variance weighted	23	-0.111369	0.0561432	0.0472933	-0.22141	-0.0013286	0.894608	0.801388	0.998672
X-12216 levels	CP	Simple mode	23	-0.0693624	0.147456	0.642703	-0.358376	0.219651	0.932989	0.69881	1.24564
X-12216 levels	CP	Weighted mode	23	-0.0247311	0.126235	0.846477	-0.272153	0.22269	0.975572	0.761738	1.24943
X-12411	CP	MR Egger	16	0.081032	0.0794365	0.324993	-0.0746634	0.236727	1.08441	0.928056	1.2671
X-12411 levels	CP	Weighted median	16	0.0696141	0.0708442	0.325787	-0.0692406	0.208469	1.07209	0.933102	1.23179
X-12411 levels	CP	Inverse variance weighted	16	0.116383	0.0507835	0.0219204	0.0168471	0.215918	1.12343	1.01699	1.241
X-12411 levels	CP	Simple mode	16	0.18263	0.120351	0.149938	-0.0532582	0.418518	1.20037	0.948135	1.51971
X-12411 levels	CP	Weighted mode	16	0.0720347	0.0643938	0.280881	-0.0541771	0.198247	1.07469	0.947264	1.21926
X-13728	CP	MR Egger	19	-0.0307048	0.14233	0.831766	-0.309672	0.248262	0.969762	0.733688	1.2818
X-13728 levels	CP	Weighted median	19	-0.155278	0.0971917	0.110122	-0.345774	0.0352178	0.856177	0.707673	1.03585
X-13728 levels	CP	Inverse variance weighted	19	-0.1766	0.0690198	0.010507	-0.311878	-0.0413208	0.838115	0.732071	0.959521
X-13728 levels	CP	Simple mode	19	-0.124875	0.141741	0.389925	-0.402688	0.152937	0.882607	0.668521	1.16525
X-13728 levels	CP	Weighted mode	19	-0.154596	0.122365	0.222565	-0.394431	0.0852395	0.856761	0.674063	1.08898
X-14939	CP	MR Egger	20	0.106246	0.0797265	0.199277	-0.0500178	0.26251	1.1121	0.951213	1.30019
X-14939 levels	CP	Weighted median	20	0.0653781	0.0679734	0.33614	-0.0678497	0.198606	1.06756	0.934401	1.2197
X-14939 levels	CP	Inverse variance weighted	20	0.109099	0.0453361	0.0161089	0.0202398	0.197957	1.11527	1.02045	1.21891
X-14939 levels	CP	Simple mode	20	0.223739	0.141425	0.130146	-0.0534541	0.500933	1.25074	0.947949	1.65026
X-14939 levels	CP	Weighted mode	20	0.0308982	0.0819428	0.7103	-0.12971	0.191506	1.03138	0.87835	1.21107
X-17653	CP	MR Egger	26	-0.115044	0.0831819	0.179384	-0.278081	0.0479921	0.891327	0.757236	1.04916
X-17653 levels	CP	Weighted median	26	-0.106634	0.0651335	0.101596	-0.234296	0.0210275	0.898855	0.791128	1.02125
X-17653 levels	CP	Inverse variance weighted	26	-0.132506	0.0430947	0.00210664	-0.216972	-0.0480407	0.875897	0.804953	0.953095
X-17653 levels	CP	Simple mode	26	-0.033895	0.107305	0.75472	-0.244213	0.176423	0.966673	0.783321	1.19294
X-17653 levels	CP	Weighted mode	26	-0.0802409	0.0647127	0.226505	-0.207078	0.046596	0.922894	0.812956	1.0477
X-21258	CP	MR Egger	26	-0.0700801	0.0883448	0.435401	-0.243236	0.103076	0.932319	0.784086	1.10858
X-21258 levels	CP	Weighted median	26	-0.146031	0.0701568	0.0373888	-0.283538	-0.00852355	0.864131	0.753114	0.991513
X-21258 levels	CP	Inverse variance weighted	26	-0.105104	0.0491829	0.0325978	-0.201503	-0.00870552	0.900231	0.817502	0.991332
X-21258 levels	CP	Simple mode	26	-0.1551	0.11985	0.20745	-0.390005	0.0798049	0.856329	0.677053	1.08308
X-21258 levels	CP	Weighted mode	26	-0.151573	0.0821665	0.0769603	-0.31262	0.00947298	0.859355	0.731528	1.00952
X-21736	CP	MR Egger	33	0.254442	0.100895	0.0170265	0.0566866	0.452197	1.28974	1.05832	1.57176
X-21736 levels	CP	Weighted median	33	0.160565	0.0753672	0.0331361	0.0128449	0.308284	1.17417	1.01293	1.36109
X-21736 levels	CP	Inverse variance weighted	33	0.143138	0.0504401	0.00454298	0.0442749	0.242	1.15389	1.04527	1.27379
X-21736 levels	CP	Simple mode	33	0.193877	0.151936	0.211123	-0.103917	0.491671	1.21395	0.9013	1.63505
X-21736 levels	CP	Weighted mode	33	0.190184	0.136946	0.1745	-0.0782306	0.458599	1.20947	0.924751	1.58186
X-22834	CP	MR Egger	21	-0.189625	0.131521	0.165644	-0.447407	0.0681562	0.827269	0.639284	1.07053
X-22834 levels	CP	Weighted median	21	-0.167295	0.0755601	0.0268239	-0.315393	-0.0191976	0.84595	0.729502	0.980985
X-22834 levels	CP	Inverse variance weighted	21	-0.122106	0.055536	0.0279004	-0.230957	-0.0132556	0.885054	0.793774	0.986832
X-22834 levels	CP	Simple mode	21	-0.249847	0.146931	0.104547	-0.537831	0.0381368	0.77892	0.584013	1.03887
X-22834 levels	CP	Weighted mode	21	-0.20783	0.124332	0.110183	-0.451522	0.035861	0.812345	0.636658	1.03651
X-25343	CP	MR Egger	22	0.154244	0.155486	0.333045	-0.150509	0.458997	1.16678	0.86027	1.58249
X-25343 levels	CP	Weighted median	22	0.0558456	0.094613	0.555021	-0.129596	0.241287	1.05743	0.87845	1.27289
X-25343 levels	CP	Inverse variance weighted	22	0.162764	0.0636432	0.0105443	0.0380237	0.287505	1.17676	1.03876	1.3331
X-25343 levels	CP	Simple mode	22	-0.0152882	0.170571	0.929431	-0.349608	0.319032	0.984828	0.704964	1.3758
X-25343 levels	CP	Weighted mode	22	-0.019591	0.147933	0.895904	-0.30954	0.270358	0.9806	0.733785	1.31043
X-25520	CP	MR Egger	16	0.328057	0.149916	0.046102	0.0342217	0.621893	1.38827	1.03481	1.86245
X-25520 levels	CP	Weighted median	16	0.160332	0.0914959	0.0797146	-0.0189996	0.339664	1.1739	0.98118	1.40448
X-25520 levels	CP	Inverse variance weighted	16	0.146978	0.0698122	0.0352619	0.0101464	0.28381	1.15833	1.0102	1.32818
X-25520 levels	CP	Simple mode	16	0.266381	0.161029	0.118848	-0.0492366	0.581999	1.30523	0.951956	1.78961
X-25520 levels	CP	Weighted mode	16	0.169743	0.137374	0.235598	-0.0995094	0.438996	1.185	0.905281	1.55115

## Sheet: Table S4
Table S4. Instrumental variants identified in CSF metabolites.
Metabolites	SNP	effect_allele.exposure	other_allele.exposure	beta.exposure	eaf.exposure	se.exposure	pval.exposure	samplesize.exposure	R2	F
1,5-anhydroglucitol (1,5-ag)	rs10132411	C	G	0.0862	0.728	0.018	1.788e-06	291	0.073052	22.7758
1,5-anhydroglucitol (1,5-ag)	rs1039250	A	G	0.0798	0.3423	0.0174	4.603e-06	291	0.0674072	20.8887
1,5-anhydroglucitol (1,5-ag)	rs10405438	T	C	-0.0756	0.4127	0.0168	7.009e-06	291	0.0650602	20.1108
1,5-anhydroglucitol (1,5-ag)	rs10484865	T	C	-0.1864	0.0574	0.0389	1.637e-06	291	0.0731336	22.8033
1,5-anhydroglucitol (1,5-ag)	rs10882338	A	T	0.3865	0.9862	0.0776	6.273e-07	291	0.0785514	24.6366
1,5-anhydroglucitol (1,5-ag)	rs111684081	A	G	-0.4283	0.0101	0.0952	6.878e-06	291	0.0650318	20.1014
1,5-anhydroglucitol (1,5-ag)	rs111836854	T	C	0.4032	0.9848	0.0731	3.452e-08	291	0.0946518	30.2142
1,5-anhydroglucitol (1,5-ag)	rs112408261	A	G	-0.8662	0.0035	0.1327	6.694e-11	291	0.12772	42.3155
1,5-anhydroglucitol (1,5-ag)	rs112592935	C	G	0.3372	0.9636	0.0647	1.875e-07	291	0.0853725	26.9756
1,5-anhydroglucitol (1,5-ag)	rs112862792	T	C	0.4223	0.9898	0.084	4.933e-07	291	0.0799133	25.1009
1,5-anhydroglucitol (1,5-ag)	rs113478845	A	G	0.5483	0.9937	0.1057	2.128e-07	291	0.0846417	26.7234
1,5-anhydroglucitol (1,5-ag)	rs114006617	T	C	-0.211	0.0489	0.0433	1.098e-06	291	0.0754447	23.5827
1,5-anhydroglucitol (1,5-ag)	rs114812825	A	G	-0.2366	0.0409	0.0421	1.875e-08	291	0.097909	31.3668
1,5-anhydroglucitol (1,5-ag)	rs115127645	T	C	0.2738	0.9823	0.062	9.995e-06	291	0.0628086	19.3682
1,5-anhydroglucitol (1,5-ag)	rs115224643	A	G	0.2175	0.9678	0.0471	3.947e-06	291	0.0682764	21.1778
1,5-anhydroglucitol (1,5-ag)	rs116551591	C	G	0.3629	0.9881	0.0757	1.624e-06	291	0.0731944	22.8238
1,5-anhydroglucitol (1,5-ag)	rs116798635	A	G	0.618	0.9965	0.1335	3.685e-06	291	0.0685902	21.2823
1,5-anhydroglucitol (1,5-ag)	rs116875354	A	G	-0.3514	0.0162	0.0745	2.422e-06	291	0.0710236	22.0951
1,5-anhydroglucitol (1,5-ag)	rs116877413	T	C	0.2136	0.9597	0.0444	1.538e-06	291	0.0736729	22.9848
1,5-anhydroglucitol (1,5-ag)	rs116970290	T	C	-0.7106	0.0051	0.1178	1.616e-09	291	0.111147	36.138
1,5-anhydroglucitol (1,5-ag)	rs117081560	A	G	0.3382	0.9809	0.0657	2.679e-07	291	0.0834594	26.3161
1,5-anhydroglucitol (1,5-ag)	rs117083731	A	G	0.8822	0.9965	0.1324	2.669e-11	291	0.132373	44.0923
1,5-anhydroglucitol (1,5-ag)	rs117150788	T	C	-0.4016	0.0128	0.0896	7.392e-06	291	0.0645782	19.9515
1,5-anhydroglucitol (1,5-ag)	rs117293154	T	C	-0.4785	0.007	0.0991	1.371e-06	291	0.0741742	23.1538
1,5-anhydroglucitol (1,5-ag)	rs117576926	A	G	-0.3307	0.0155	0.0696	2.058e-06	291	0.0719958	22.421
1,5-anhydroglucitol (1,5-ag)	rs117678890	T	C	-0.5195	0.0063	0.1057	8.882e-07	291	0.0766471	23.9898
1,5-anhydroglucitol (1,5-ag)	rs117767939	A	T	0.4311	0.9898	0.095	5.693e-06	291	0.0660879	20.451
1,5-anhydroglucitol (1,5-ag)	rs118043772	T	C	-0.3629	0.0105	0.081	7.383e-06	291	0.0645271	19.9347
1,5-anhydroglucitol (1,5-ag)	rs12296289	A	T	0.4204	0.9897	0.084	5.522e-07	291	0.0792527	24.8755
1,5-anhydroglucitol (1,5-ag)	rs12496307	A	G	0.0774	0.6936	0.0173	7.422e-06	291	0.0643585	19.879
1,5-anhydroglucitol (1,5-ag)	rs12587544	T	G	0.3385	0.9852	0.0756	7.476e-06	291	0.0644534	19.9103
1,5-anhydroglucitol (1,5-ag)	rs12692362	A	G	0.3544	0.9842	0.0658	7.152e-08	291	0.0906511	28.8098
1,5-anhydroglucitol (1,5-ag)	rs12785372	A	G	0.303	0.9809	0.0584	2.111e-07	291	0.0846726	26.734
1,5-anhydroglucitol (1,5-ag)	rs13023540	A	G	-0.3797	0.012	0.0775	9.601e-07	291	0.0762013	23.8387
1,5-anhydroglucitol (1,5-ag)	rs138215414	A	T	-0.6111	0.0094	0.0967	2.673e-10	291	0.120678	39.6622
1,5-anhydroglucitol (1,5-ag)	rs138510856	A	G	-0.5981	0.0035	0.1349	9.229e-06	291	0.0632765	19.5222
1,5-anhydroglucitol (1,5-ag)	rs138540726	T	C	0.4679	0.9915	0.0872	8e-08	291	0.0900338	28.5942
1,5-anhydroglucitol (1,5-ag)	rs139541618	A	G	-0.2911	0.0184	0.0618	2.483e-06	291	0.070844	22.035
1,5-anhydroglucitol (1,5-ag)	rs140370477	C	G	-0.3296	0.0131	0.0738	7.896e-06	291	0.064147	19.8092
1,5-anhydroglucitol (1,5-ag)	rs140851538	C	G	-0.5273	0.0075	0.1043	4.269e-07	291	0.0807406	25.3835
1,5-anhydroglucitol (1,5-ag)	rs141081589	T	C	0.2372	0.9675	0.0488	1.196e-06	291	0.0750923	23.4636
1,5-anhydroglucitol (1,5-ag)	rs143058746	A	T	0.3235	0.9834	0.0658	8.789e-07	291	0.0766921	24.005
1,5-anhydroglucitol (1,5-ag)	rs143589310	A	G	-0.1613	0.059	0.0349	3.883e-06	291	0.0683851	21.214
1,5-anhydroglucitol (1,5-ag)	rs144498450	A	G	-0.5175	0.0074	0.1064	1.161e-06	291	0.0751799	23.4932
1,5-anhydroglucitol (1,5-ag)	rs144825788	A	G	0.5596	0.9925	0.1053	1.06e-07	291	0.0884664	28.0481
1,5-anhydroglucitol (1,5-ag)	rs1451714	A	T	0.1324	0.9076	0.0285	3.501e-06	291	0.0690435	21.4334
1,5-anhydroglucitol (1,5-ag)	rs145781730	C	G	-0.1959	0.0472	0.0389	4.733e-07	291	0.0801653	25.1869
1,5-anhydroglucitol (1,5-ag)	rs147180180	A	C	-0.4422	0.0189	0.0605	2.639e-13	291	0.155108	53.0556
1,5-anhydroglucitol (1,5-ag)	rs147338312	T	C	-0.4804	0.0084	0.0908	1.234e-07	291	0.0877515	27.7996
1,5-anhydroglucitol (1,5-ag)	rs147860354	A	C	-0.5089	0.0088	0.1059	1.532e-06	291	0.0735217	22.9339
1,5-anhydroglucitol (1,5-ag)	rs148521478	A	G	-0.2828	0.0194	0.0602	2.62e-06	291	0.0704899	21.9165
1,5-anhydroglucitol (1,5-ag)	rs149352352	A	G	-0.2518	0.0324	0.0498	4.245e-07	291	0.0807587	25.3897
1,5-anhydroglucitol (1,5-ag)	rs1501691	T	C	1.5331	0.9968	0.2045	6.512e-14	291	0.161872	55.8161
1,5-anhydroglucitol (1,5-ag)	rs150243653	A	T	-0.2897	0.0167	0.0642	6.354e-06	291	0.0653975	20.2224
1,5-anhydroglucitol (1,5-ag)	rs150297839	A	G	-0.6858	0.0063	0.1045	5.378e-11	291	0.128922	42.7728
1,5-anhydroglucitol (1,5-ag)	rs150780735	T	C	-0.4289	0.0118	0.0749	1.034e-08	291	0.101271	32.5652
1,5-anhydroglucitol (1,5-ag)	rs150811917	T	C	-0.3709	0.0153	0.0665	2.455e-08	291	0.096576	30.8941
1,5-anhydroglucitol (1,5-ag)	rs16853459	A	C	-0.4371	0.0125	0.0911	1.583e-06	291	0.0733105	22.8628
1,5-anhydroglucitol (1,5-ag)	rs17432367	A	G	-0.6354	0.0051	0.1176	6.526e-08	291	0.0911733	28.9924
1,5-anhydroglucitol (1,5-ag)	rs17486259	A	G	-0.4755	0.0085	0.0967	8.649e-07	291	0.0767167	24.0134
1,5-anhydroglucitol (1,5-ag)	rs17541049	T	C	0.0917	0.3421	0.0172	1.02e-07	291	0.0889845	28.2284
1,5-anhydroglucitol (1,5-ag)	rs17710616	T	C	-0.6907	0.0077	0.1003	5.644e-12	291	0.140126	47.0958
1,5-anhydroglucitol (1,5-ag)	rs1795101	T	C	-0.1785	0.0608	0.0324	3.509e-08	291	0.0944508	30.1433
1,5-anhydroglucitol (1,5-ag)	rs181910326	T	G	-0.3995	0.0105	0.078	2.986e-07	291	0.0826925	26.0525
1,5-anhydroglucitol (1,5-ag)	rs183280672	T	C	-0.3013	0.0193	0.0669	6.69e-06	291	0.0651613	20.1442
1,5-anhydroglucitol (1,5-ag)	rs189716568	A	T	0.4659	0.993	0.098	2.004e-06	291	0.0720702	22.446
1,5-anhydroglucitol (1,5-ag)	rs191813978	A	G	-0.3028	0.0168	0.0641	2.346e-06	291	0.0712221	22.1616
1,5-anhydroglucitol (1,5-ag)	rs2303998	A	G	-0.3749	0.0174	0.0724	2.229e-07	291	0.0843687	26.6292
1,5-anhydroglucitol (1,5-ag)	rs2565624	A	G	-0.0716	0.483	0.0162	9.545e-06	291	0.0629052	19.4
1,5-anhydroglucitol (1,5-ag)	rs2806854	A	T	0.0925	0.6298	0.0174	1.08e-07	291	0.0885196	28.0666
1,5-anhydroglucitol (1,5-ag)	rs3176349	T	G	-0.2604	0.0283	0.0507	2.777e-07	291	0.0831165	26.1982
1,5-anhydroglucitol (1,5-ag)	rs4863906	A	G	-0.3502	0.0118	0.0754	3.387e-06	291	0.0690144	21.4237
1,5-anhydroglucitol (1,5-ag)	rs59127432	T	G	-0.3945	0.0129	0.0753	1.614e-07	291	0.0861918	27.2589
1,5-anhydroglucitol (1,5-ag)	rs60347589	A	G	0.1863	0.9602	0.0413	6.404e-06	291	0.0653551	20.2083
1,5-anhydroglucitol (1,5-ag)	rs61559613	T	C	0.2191	0.9672	0.0467	2.725e-06	291	0.0703219	21.8603
1,5-anhydroglucitol (1,5-ag)	rs61964883	T	C	0.0981	0.2213	0.0207	2.082e-06	291	0.07165	22.305
1,5-anhydroglucitol (1,5-ag)	rs62116847	A	G	-0.433	0.0131	0.0738	4.496e-09	291	0.105782	34.1875
1,5-anhydroglucitol (1,5-ag)	rs62326099	C	G	0.2704	0.9812	0.0603	7.359e-06	291	0.0646349	19.9703
1,5-anhydroglucitol (1,5-ag)	rs6957655	A	G	-0.0991	0.2132	0.0202	9.928e-07	291	0.0763906	23.9028
1,5-anhydroglucitol (1,5-ag)	rs72706517	A	C	-0.1796	0.0518	0.0384	2.987e-06	291	0.0699164	21.7248
1,5-anhydroglucitol (1,5-ag)	rs72791426	A	G	-0.2297	0.0306	0.0477	1.436e-06	291	0.0738064	23.0298
1,5-anhydroglucitol (1,5-ag)	rs72912108	A	G	-0.2147	0.0345	0.046	3.056e-06	291	0.0696471	21.6348
1,5-anhydroglucitol (1,5-ag)	rs73181398	C	G	-0.4199	0.0084	0.0908	3.722e-06	291	0.0684588	21.2386
1,5-anhydroglucitol (1,5-ag)	rs74521865	T	C	-0.491	0.0073	0.1079	5.316e-06	291	0.0664314	20.5648
1,5-anhydroglucitol (1,5-ag)	rs74536809	A	G	-0.2396	0.0271	0.051	2.588e-06	291	0.0705001	21.9199
1,5-anhydroglucitol (1,5-ag)	rs74676455	A	G	-0.3032	0.0174	0.0595	3.503e-07	291	0.0819238	25.7887
1,5-anhydroglucitol (1,5-ag)	rs74988287	T	C	0.5045	0.9906	0.0959	1.436e-07	291	0.0868435	27.4846
1,5-anhydroglucitol (1,5-ag)	rs75414621	T	C	-0.537	0.0052	0.1204	8.147e-06	291	0.063986	19.7561
1,5-anhydroglucitol (1,5-ag)	rs7593330	C	G	0.26	0.976	0.0506	2.709e-07	291	0.0831831	26.2211
1,5-anhydroglucitol (1,5-ag)	rs76006259	A	G	-0.194	0.0446	0.0418	3.488e-06	291	0.0689199	21.3922
1,5-anhydroglucitol (1,5-ag)	rs76108001	T	C	0.2879	0.978	0.056	2.664e-07	291	0.0832642	26.249
1,5-anhydroglucitol (1,5-ag)	rs76268758	T	C	-0.408	0.0125	0.0795	2.895e-07	291	0.0829973	26.1572
1,5-anhydroglucitol (1,5-ag)	rs76741680	A	G	-0.2449	0.0258	0.0523	2.828e-06	291	0.0700699	21.776
1,5-anhydroglucitol (1,5-ag)	rs77403180	T	C	-0.3073	0.0142	0.0668	4.178e-06	291	0.067794	21.0173
1,5-anhydroglucitol (1,5-ag)	rs77461294	T	C	-0.2857	0.0189	0.0641	8.24e-06	291	0.0639045	19.7292
1,5-anhydroglucitol (1,5-ag)	rs78068313	T	C	-0.2324	0.0317	0.0473	9.181e-07	291	0.0766029	23.9748
1,5-anhydroglucitol (1,5-ag)	rs78086482	T	C	-0.5866	0.0052	0.1157	3.951e-07	291	0.0811638	25.5283
1,5-anhydroglucitol (1,5-ag)	rs78483612	A	G	-0.2597	0.0296	0.0475	4.417e-08	291	0.0931532	29.6867
1,5-anhydroglucitol (1,5-ag)	rs78593851	A	G	-0.1735	0.043	0.0359	1.358e-06	291	0.0742998	23.1961
1,5-anhydroglucitol (1,5-ag)	rs7899522	A	G	-0.1687	0.053	0.0368	4.654e-06	291	0.0673533	20.8708
1,5-anhydroglucitol (1,5-ag)	rs79532398	C	G	0.5395	0.9937	0.1061	3.657e-07	291	0.0816001	25.6778
1,5-anhydroglucitol (1,5-ag)	rs79819809	A	G	-0.4326	0.0099	0.0975	9.156e-06	291	0.0633639	19.551
1,5-anhydroglucitol (1,5-ag)	rs79830320	A	G	0.1306	0.9069	0.0296	9.887e-06	291	0.0627028	19.3334
1,5-anhydroglucitol (1,5-ag)	rs80152280	A	G	-0.4269	0.013	0.0871	9.471e-07	291	0.0762561	23.8573
1,5-anhydroglucitol (1,5-ag)	rs885038	A	G	0.2709	0.9777	0.0565	1.601e-06	291	0.0732161	22.8311
1,5-anhydroglucitol (1,5-ag)	rs9499578	A	C	-0.0848	0.6866	0.0175	1.241e-06	291	0.0746657	23.3196
1,5-anhydroglucitol (1,5-ag)	rs9885242	T	C	0.0803	0.6302	0.0166	1.381e-06	291	0.0744273	23.2391
1,5-anhydroglucitol (1,5-ag)	rs9972490	T	C	0.1272	0.9046	0.0283	7.153e-06	291	0.064917	20.0635
Acetoacetate	rs10975631	A	G	-0.2112	0.1851	0.0408	2.193e-07	291	0.0843178	26.6117
Acetoacetate	rs11004373	T	G	-0.3971	0.0347	0.0891	8.412e-06	291	0.0638962	19.7265
Acetoacetate	rs11222536	T	C	-0.2088	0.182	0.0432	1.339e-06	291	0.074313	23.2006
Acetoacetate	rs112431013	T	C	-0.4213	0.0366	0.0858	9.237e-07	291	0.0765148	23.9449
Acetoacetate	rs11466134	A	C	-0.4421	0.0346	0.0898	8.422e-07	291	0.0768866	24.0709
Acetoacetate	rs11672063	T	G	0.1446	0.5097	0.0306	2.339e-06	291	0.0712675	22.1768
Acetoacetate	rs116871507	A	T	-0.4491	0.0272	0.1014	9.495e-06	291	0.0631519	19.4812
Acetoacetate	rs1372850	A	G	0.2243	0.8857	0.0497	6.531e-06	291	0.0654142	20.2279
Acetoacetate	rs142154921	A	G	-0.6439	0.0189	0.1187	5.784e-08	291	0.0918348	29.224
Acetoacetate	rs148967969	T	G	0.423	0.9636	0.0908	3.144e-06	291	0.0694029	21.5533
Acetoacetate	rs1806727	T	C	0.1809	0.7699	0.0395	4.64e-06	291	0.0672302	20.8299
Acetoacetate	rs342179	A	G	0.1499	0.5083	0.032	2.91e-06	291	0.0701193	21.7926
Acetoacetate	rs35088846	T	C	-0.215	0.1312	0.0463	3.41e-06	291	0.0689885	21.4151
Acetoacetate	rs6078070	A	T	-0.3072	0.0832	0.0607	4.216e-07	291	0.0808977	25.4372
Acetoacetate	rs7074358	A	G	-0.1585	0.3874	0.034	3.045e-06	291	0.069491	21.5827
Acetoacetate	rs71565397	A	C	0.2675	0.9285	0.0582	4.264e-06	291	0.0676819	20.98
Acetoacetate	rs7200220	A	G	-0.1604	0.6501	0.0332	1.408e-06	291	0.0742558	23.1813
Acetoacetate	rs73569211	A	G	0.2072	0.8562	0.0456	5.433e-06	291	0.0662502	20.5048
Acetoacetate	rs77348550	A	G	0.2181	0.8653	0.0483	6.294e-06	291	0.0654806	20.2499
Acetoacetate	rs7953614	T	G	0.1687	0.6495	0.0344	9.158e-07	291	0.0763368	23.8846
Acetoacetate	rs849381	C	G	0.1697	0.7327	0.0373	5.37e-06	291	0.0664065	20.5566
Acetoacetate	rs9849690	A	G	0.1412	0.5222	0.0315	7.354e-06	291	0.0645889	19.9551
Alpha-ketoglutarate	rs1002029	A	C	-0.0456	0.5171	0.0096	2.158e-06	291	0.0719554	22.4074
Alpha-ketoglutarate	rs114948303	A	G	0.1745	0.9801	0.0365	1.798e-06	291	0.072824	22.6992
Alpha-ketoglutarate	rs115151757	A	G	-0.1655	0.0145	0.0368	6.903e-06	291	0.0649868	20.0865
Alpha-ketoglutarate	rs11572684	A	G	-0.2358	0.0111	0.0463	3.571e-07	291	0.0818375	25.7591
Alpha-ketoglutarate	rs11663137	T	G	-0.1943	0.0176	0.036	6.599e-08	291	0.0909943	28.9298
Alpha-ketoglutarate	rs116710919	A	C	0.1739	0.9832	0.0393	9.491e-06	291	0.0630435	19.4455
Alpha-ketoglutarate	rs11709154	A	G	0.0434	0.5944	0.0096	5.765e-06	291	0.0656244	20.2975
Alpha-ketoglutarate	rs117777364	A	G	0.1546	0.9766	0.0323	1.748e-06	291	0.072981	22.752
Alpha-ketoglutarate	rs12416759	A	G	-0.081	0.0711	0.0173	2.831e-06	291	0.0700554	21.7712
Alpha-ketoglutarate	rs12428772	T	C	-0.1085	0.9507	0.0231	2.696e-06	291	0.0704703	21.9099
Alpha-ketoglutarate	rs12575046	T	C	0.1325	0.9662	0.0299	9.052e-06	291	0.0632172	19.5027
Alpha-ketoglutarate	rs12616897	T	G	-0.2233	0.9842	0.0481	3.379e-06	291	0.0689549	21.4039
Alpha-ketoglutarate	rs148561058	A	G	0.1262	0.9692	0.0281	6.894e-06	291	0.0648199	20.0314
Alpha-ketoglutarate	rs16966285	A	G	0.0859	0.067	0.0192	7.525e-06	291	0.0643577	19.8787
Alpha-ketoglutarate	rs17774563	A	G	0.1514	0.9777	0.0339	7.749e-06	291	0.0641457	19.8088
Alpha-ketoglutarate	rs187986	T	C	-0.0997	0.0803	0.0187	9.753e-08	291	0.0889893	28.2301
Alpha-ketoglutarate	rs1926559	T	C	0.0896	0.934	0.0199	6.434e-06	291	0.0651282	20.1333
Alpha-ketoglutarate	rs2341969	C	G	-0.0455	0.6336	0.0101	6.499e-06	291	0.0651941	20.1551
Alpha-ketoglutarate	rs2871480	A	C	-0.1484	0.9796	0.0318	3.076e-06	291	0.069627	21.6281
Alpha-ketoglutarate	rs2956341	A	G	0.0415	0.3827	0.0094	9.242e-06	291	0.0627756	19.3573
Alpha-ketoglutarate	rs308383	A	G	-0.1797	0.9783	0.0383	2.666e-06	291	0.0703291	21.8627
Alpha-ketoglutarate	rs34741725	T	C	0.051	0.7576	0.0114	8.556e-06	291	0.0643504	19.8763
Alpha-ketoglutarate	rs55772217	A	G	0.1353	0.9696	0.0302	7.414e-06	291	0.064524	19.9336
Alpha-ketoglutarate	rs56044124	T	C	-0.1013	0.9493	0.0226	7.604e-06	291	0.0645825	19.9529
Alpha-ketoglutarate	rs61863783	T	G	0.114	0.9621	0.0243	2.77e-06	291	0.0703138	21.8576
Alpha-ketoglutarate	rs62293004	A	G	-0.0602	0.1472	0.0134	7.077e-06	291	0.0648586	20.0442
Alpha-ketoglutarate	rs695538	A	T	0.0526	0.7563	0.0117	6.693e-06	291	0.0649447	20.0726
Alpha-ketoglutarate	rs6989151	A	G	-0.1836	0.0237	0.0376	1.06e-06	291	0.0757312	23.6796
Alpha-ketoglutarate	rs72768647	C	G	-0.2462	0.009	0.0515	1.749e-06	291	0.0728172	22.6969
Alpha-ketoglutarate	rs73150361	A	G	-0.0867	0.0757	0.0194	7.996e-06	291	0.0642263	19.8353
Alpha-ketoglutarate	rs73257649	A	G	-0.1013	0.9469	0.0223	5.705e-06	291	0.066216	20.4934
Alpha-ketoglutarate	rs75007710	C	G	-0.2199	0.0204	0.0418	1.399e-07	291	0.0868458	27.4854
Alpha-ketoglutarate	rs76011407	T	G	-0.1264	0.0291	0.0277	5.188e-06	291	0.066777	20.6795
Alpha-ketoglutarate	rs76122001	A	G	-0.1059	0.0502	0.0231	4.693e-06	291	0.0673581	20.8724
Alpha-ketoglutarate	rs76186886	A	G	-0.0806	0.0895	0.0167	1.474e-06	291	0.0741142	23.1335
Alpha-ketoglutarate	rs78455659	A	G	-0.1104	0.9588	0.0247	7.528e-06	291	0.0642414	19.8403
Alpha-ketoglutarate	rs80210687	T	C	-0.1377	0.0237	0.0293	2.686e-06	291	0.0705453	21.935
Alpha-ketoglutarate	rs8062606	T	C	-0.1275	0.0338	0.0274	3.204e-06	291	0.0692559	21.5042
Alpha-ketoglutarate	rs926757	A	G	0.0824	0.1	0.0167	7.9e-07	291	0.0772031	24.1783
Alpha-ketoglutarate	rs9520804	A	G	-0.0421	0.545	0.0095	8.51e-06	291	0.063221	19.5039
1-linoleoyl-gpc (18:2)	rs10259511	C	G	0.1957	0.923	0.0429	5.176e-06	291	0.0667386	20.6667
1-linoleoyl-gpc (18:2)	rs10489932	A	G	-0.1443	0.1224	0.032	6.385e-06	291	0.0653139	20.1947
1-linoleoyl-gpc (18:2)	rs111685964	A	G	-0.7792	0.0034	0.1757	9.173e-06	291	0.0633079	19.5326
1-linoleoyl-gpc (18:2)	rs111960234	T	C	-0.1996	0.0543	0.0446	7.828e-06	291	0.0643948	19.891
1-linoleoyl-gpc (18:2)	rs112265587	T	C	0.2412	0.9554	0.0484	6.208e-07	291	0.0786328	24.6643
1-linoleoyl-gpc (18:2)	rs112691118	A	G	-0.2067	0.0569	0.0444	3.203e-06	291	0.0693146	21.5238
1-linoleoyl-gpc (18:2)	rs113522779	A	G	-0.2476	0.0417	0.0529	2.81e-06	291	0.0700123	21.7568
1-linoleoyl-gpc (18:2)	rs113661251	T	G	0.1907	0.9226	0.0422	6.234e-06	291	0.0655735	20.2806
1-linoleoyl-gpc (18:2)	rs114006635	T	C	0.3288	0.9763	0.0728	6.207e-06	291	0.0655065	20.2584
1-linoleoyl-gpc (18:2)	rs114170084	A	T	0.7023	0.9921	0.1424	8.196e-07	291	0.0771381	24.1563
1-linoleoyl-gpc (18:2)	rs114319933	A	G	-0.2116	0.0549	0.0465	5.394e-06	291	0.0664322	20.5651
1-linoleoyl-gpc (18:2)	rs11536312	T	C	-0.3475	0.0185	0.0763	5.235e-06	291	0.0665372	20.5999
1-linoleoyl-gpc (18:2)	rs115411988	T	C	0.5942	0.9932	0.125	2.006e-06	291	0.0720566	22.4414
1-linoleoyl-gpc (18:2)	rs115783845	A	C	0.4108	0.9831	0.0775	1.142e-07	291	0.0880511	27.9037
1-linoleoyl-gpc (18:2)	rs11630729	T	C	-0.5241	0.0121	0.0949	3.352e-08	291	0.094867	30.2901
1-linoleoyl-gpc (18:2)	rs118050110	T	C	0.3256	0.9724	0.0687	2.148e-06	291	0.0716589	22.308
1-linoleoyl-gpc (18:2)	rs118167605	T	C	0.3743	0.9831	0.077	1.153e-06	291	0.0751032	23.4673
1-linoleoyl-gpc (18:2)	rs12056434	C	G	0.2276	0.9554	0.0487	2.922e-06	291	0.0698171	21.6916
1-linoleoyl-gpc (18:2)	rs12435567	T	C	0.1555	0.8929	0.0327	1.955e-06	291	0.0721059	22.458
1-linoleoyl-gpc (18:2)	rs12649734	T	C	-0.1862	0.0783	0.0405	4.316e-06	291	0.0677179	20.992
1-linoleoyl-gpc (18:2)	rs1370474	T	C	0.1028	0.6588	0.0224	4.464e-06	291	0.0674916	20.9168
1-linoleoyl-gpc (18:2)	rs140396203	T	G	-0.3214	0.0234	0.0627	2.891e-07	291	0.082817	26.0953
1-linoleoyl-gpc (18:2)	rs143701995	T	C	-0.3411	0.0214	0.0759	6.938e-06	291	0.0649	20.0579
1-linoleoyl-gpc (18:2)	rs147789714	A	T	0.3642	0.9794	0.0766	1.954e-06	291	0.0720839	22.4506
1-linoleoyl-gpc (18:2)	rs148266168	T	C	0.3557	0.979	0.0772	4.045e-06	291	0.0679923	21.0833
1-linoleoyl-gpc (18:2)	rs148335373	T	C	-0.3291	0.0236	0.0685	1.555e-06	291	0.0734905	22.9234
1-linoleoyl-gpc (18:2)	rs149210351	T	G	0.3181	0.9818	0.0705	6.395e-06	291	0.0653865	20.2187
1-linoleoyl-gpc (18:2)	rs149333616	T	C	-0.6216	0.0068	0.1349	4.095e-06	291	0.0680018	21.0864
1-linoleoyl-gpc (18:2)	rs150207269	A	G	-0.6486	0.0058	0.142	4.916e-06	291	0.066898	20.7196
1-linoleoyl-gpc (18:2)	rs17364261	T	C	0.5471	0.9914	0.119	4.261e-06	291	0.0677165	20.9915
1-linoleoyl-gpc (18:2)	rs17460010	T	G	-0.7952	0.0034	0.1779	7.817e-06	291	0.0642492	19.8429
1-linoleoyl-gpc (18:2)	rs181614498	T	C	0.3284	0.9796	0.0729	6.727e-06	291	0.0651901	20.1538
1-linoleoyl-gpc (18:2)	rs2244121	T	C	0.1878	0.937	0.0424	9.602e-06	291	0.0631586	19.4834
1-linoleoyl-gpc (18:2)	rs2976253	A	G	-0.1108	0.2241	0.0247	7.261e-06	291	0.0646776	19.9844
1-linoleoyl-gpc (18:2)	rs34978444	A	G	-0.2432	0.0435	0.0477	3.362e-07	291	0.0820045	25.8164
1-linoleoyl-gpc (18:2)	rs35837081	A	G	-0.1389	0.1551	0.0294	2.338e-06	291	0.0712395	22.1674
1-linoleoyl-gpc (18:2)	rs3828864	A	C	-0.3494	0.0274	0.0634	3.591e-08	291	0.0945061	30.1628
1-linoleoyl-gpc (18:2)	rs41291628	A	G	-0.5111	0.017	0.086	2.788e-09	291	0.108236	35.0768
1-linoleoyl-gpc (18:2)	rs4247210	C	G	0.1058	0.26	0.0236	7.373e-06	291	0.0646027	19.9596
1-linoleoyl-gpc (18:2)	rs4440164	A	T	-0.0994	0.3589	0.0215	3.777e-06	291	0.0684259	21.2276
1-linoleoyl-gpc (18:2)	rs56380089	T	C	0.2064	0.9417	0.0452	4.851e-06	291	0.0668643	20.7084
1-linoleoyl-gpc (18:2)	rs56850282	A	G	-0.234	0.0495	0.0492	1.942e-06	291	0.0721269	22.465
1-linoleoyl-gpc (18:2)	rs59051593	A	G	0.2547	0.9685	0.056	5.477e-06	291	0.0663688	20.5441
1-linoleoyl-gpc (18:2)	rs61731963	T	C	-0.6211	0.0068	0.1293	1.553e-06	291	0.0734673	22.9156
1-linoleoyl-gpc (18:2)	rs61790931	A	T	-0.2812	0.0322	0.0592	2.073e-06	291	0.0719554	22.4074
1-linoleoyl-gpc (18:2)	rs62332755	C	G	-0.3386	0.0238	0.0622	5.151e-08	291	0.0924237	29.4305
1-linoleoyl-gpc (18:2)	rs62445316	A	G	0.1717	0.9191	0.0378	5.653e-06	291	0.0662085	20.4909
1-linoleoyl-gpc (18:2)	rs66918776	A	G	-0.1189	0.2277	0.0255	3.117e-06	291	0.0695182	21.5918
1-linoleoyl-gpc (18:2)	rs7090429	C	G	0.1274	0.8516	0.0286	8.563e-06	291	0.063836	19.7066
1-linoleoyl-gpc (18:2)	rs711476	A	C	0.2777	0.9694	0.0617	6.822e-06	291	0.0650822	20.1181
1-linoleoyl-gpc (18:2)	rs71639274	T	G	-0.2266	0.0461	0.0513	9.898e-06	291	0.0628359	19.3772
1-linoleoyl-gpc (18:2)	rs7165095	A	G	0.1141	0.6637	0.0213	8.757e-08	291	0.0897585	28.4982
1-linoleoyl-gpc (18:2)	rs73453598	A	G	0.549	0.9915	0.114	1.453e-06	291	0.0738142	23.0324
1-linoleoyl-gpc (18:2)	rs74331294	T	C	-0.5286	0.0085	0.1139	3.456e-06	291	0.0689134	21.39
1-linoleoyl-gpc (18:2)	rs75056884	T	C	-0.2078	0.0775	0.0366	1.417e-08	291	0.0997265	32.0135
1-linoleoyl-gpc (18:2)	rs75260482	A	G	0.4832	0.9883	0.1034	2.972e-06	291	0.0698061	21.6879
1-linoleoyl-gpc (18:2)	rs75261924	T	C	0.5534	0.991	0.1078	2.84e-07	291	0.0830419	26.1725
1-linoleoyl-gpc (18:2)	rs75479836	T	C	-0.18	0.0848	0.0381	2.343e-06	291	0.0712372	22.1666
1-linoleoyl-gpc (18:2)	rs75654877	T	G	-0.2023	0.0651	0.0417	1.234e-06	291	0.0748256	23.3735
1-linoleoyl-gpc (18:2)	rs75858051	A	T	0.3599	0.9798	0.0804	7.619e-06	291	0.0644226	19.9002
1-linoleoyl-gpc (18:2)	rs75951856	T	C	-0.4195	0.0151	0.0919	4.991e-06	291	0.0668198	20.6937
1-linoleoyl-gpc (18:2)	rs76467761	A	C	-0.5263	0.0148	0.0923	1.195e-08	291	0.100501	32.29
1-linoleoyl-gpc (18:2)	rs76728316	C	G	0.2428	0.9459	0.0436	2.624e-08	291	0.0963059	30.7985
1-linoleoyl-gpc (18:2)	rs76980071	A	G	-0.4362	0.0171	0.0846	2.482e-07	291	0.0837088	26.4019
1-linoleoyl-gpc (18:2)	rs77794036	A	G	0.4925	0.9888	0.1063	3.612e-06	291	0.0686979	21.3182
1-linoleoyl-gpc (18:2)	rs78419175	T	C	-0.1711	0.0739	0.0387	9.793e-06	291	0.0629435	19.4126
1-linoleoyl-gpc (18:2)	rs79817522	T	G	-0.3527	0.0207	0.0692	3.422e-07	291	0.081954	25.799
1-myristoyl-2-palmitoyl-gpc (14:0/16:0)	rs10013045	A	G	-0.1364	0.0359	0.0309	9.769e-06	291	0.0627582	19.3516
1-myristoyl-2-palmitoyl-gpc (14:0/16:0)	rs10493238	T	C	-0.1329	0.0394	0.0299	8.733e-06	291	0.0635752	19.6206
1-myristoyl-2-palmitoyl-gpc (14:0/16:0)	rs10863169	T	C	-0.1051	0.0601	0.0237	9.392e-06	291	0.0633017	19.5305
1-myristoyl-2-palmitoyl-gpc (14:0/16:0)	rs111915986	A	G	-0.2002	0.0154	0.0445	6.777e-06	291	0.0650299	20.1008
1-myristoyl-2-palmitoyl-gpc (14:0/16:0)	rs112165243	C	G	0.2806	0.9903	0.0602	3.12e-06	291	0.0694733	21.5768
1-myristoyl-2-palmitoyl-gpc (14:0/16:0)	rs112204301	A	T	-0.3494	0.0055	0.0783	8.193e-06	291	0.0640449	19.7755
1-myristoyl-2-palmitoyl-gpc (14:0/16:0)	rs112509465	T	C	0.3342	0.9926	0.0701	1.89e-06	291	0.0724473	22.5726
1-myristoyl-2-palmitoyl-gpc (14:0/16:0)	rs112578368	C	G	0.3203	0.9921	0.0668	1.632e-06	291	0.0732223	22.8331
1-myristoyl-2-palmitoyl-gpc (14:0/16:0)	rs113467349	T	C	0.2233	0.981	0.0416	7.847e-08	291	0.0900937	28.6151
1-myristoyl-2-palmitoyl-gpc (14:0/16:0)	rs115246039	T	C	-0.1959	0.0183	0.0432	5.729e-06	291	0.0660016	20.4224
1-myristoyl-2-palmitoyl-gpc (14:0/16:0)	rs115420791	T	C	-0.2283	0.0119	0.0498	4.506e-06	291	0.067356	20.8717
1-myristoyl-2-palmitoyl-gpc (14:0/16:0)	rs115649884	T	C	-0.1723	0.0241	0.0388	8.805e-06	291	0.0634655	19.5845
1-myristoyl-2-palmitoyl-gpc (14:0/16:0)	rs116093329	T	G	0.252	0.0097	0.0567	8.863e-06	291	0.0635652	19.6173
1-myristoyl-2-palmitoyl-gpc (14:0/16:0)	rs116199349	T	G	-0.263	0.0095	0.0569	3.816e-06	291	0.0683952	21.2174
1-myristoyl-2-palmitoyl-gpc (14:0/16:0)	rs11671760	A	G	-0.065	0.2395	0.0121	8.246e-08	291	0.0902193	28.659
1-myristoyl-2-palmitoyl-gpc (14:0/16:0)	rs11692645	C	G	-0.0999	0.0649	0.0218	4.598e-06	291	0.0673075	20.8556
1-myristoyl-2-palmitoyl-gpc (14:0/16:0)	rs117197252	A	G	-0.1956	0.0285	0.0352	2.756e-08	291	0.0959314	30.666
1-myristoyl-2-palmitoyl-gpc (14:0/16:0)	rs117446871	A	G	-0.1537	0.0211	0.0333	3.839e-06	291	0.0682153	21.1575
1-myristoyl-2-palmitoyl-gpc (14:0/16:0)	rs117906317	A	G	0.2372	0.9876	0.0513	3.744e-06	291	0.0684404	21.2324
1-myristoyl-2-palmitoyl-gpc (14:0/16:0)	rs117968118	T	C	0.2023	0.9792	0.0442	4.652e-06	291	0.0671529	20.8043
1-myristoyl-2-palmitoyl-gpc (14:0/16:0)	rs118186897	A	G	0.2183	0.9864	0.0476	4.543e-06	291	0.0674052	20.8881
1-myristoyl-2-palmitoyl-gpc (14:0/16:0)	rs12258356	A	G	-0.1935	0.021	0.0429	6.348e-06	291	0.0653441	20.2047
1-myristoyl-2-palmitoyl-gpc (14:0/16:0)	rs12603866	A	G	-0.4134	0.0035	0.0891	3.533e-06	291	0.0688807	21.3791
1-myristoyl-2-palmitoyl-gpc (14:0/16:0)	rs12674445	T	G	-0.0872	0.106	0.0187	3.098e-06	291	0.0695281	21.5951
1-myristoyl-2-palmitoyl-gpc (14:0/16:0)	rs13065850	C	G	0.1972	0.9883	0.0433	5.246e-06	291	0.066534	20.5988
1-myristoyl-2-palmitoyl-gpc (14:0/16:0)	rs13068995	A	C	-0.1232	0.0545	0.0257	1.615e-06	291	0.0731902	22.8223
1-myristoyl-2-palmitoyl-gpc (14:0/16:0)	rs13212727	A	T	-0.206	0.0165	0.0431	1.781e-06	291	0.072789	22.6874
1-myristoyl-2-palmitoyl-gpc (14:0/16:0)	rs1363571	A	G	0.1736	0.9744	0.0362	1.645e-06	291	0.0732413	22.8395
1-myristoyl-2-palmitoyl-gpc (14:0/16:0)	rs139958621	C	G	0.3372	0.9925	0.0678	6.673e-07	291	0.0783417	24.5652
1-myristoyl-2-palmitoyl-gpc (14:0/16:0)	rs141053406	T	C	0.2245	0.9807	0.0423	1.136e-07	291	0.0882537	27.9741
1-myristoyl-2-palmitoyl-gpc (14:0/16:0)	rs142612294	T	C	-0.3818	0.0061	0.0721	1.17e-07	291	0.087893	27.8488
1-myristoyl-2-palmitoyl-gpc (14:0/16:0)	rs143070230	T	C	-0.333	0.0078	0.0666	5.824e-07	291	0.0791139	24.8282
1-myristoyl-2-palmitoyl-gpc (14:0/16:0)	rs144556779	A	G	-0.311	0.0069	0.0626	6.65e-07	291	0.0781849	24.5119
1-myristoyl-2-palmitoyl-gpc (14:0/16:0)	rs144868758	T	C	-0.3386	0.0104	0.062	4.744e-08	291	0.0929654	29.6207
1-myristoyl-2-palmitoyl-gpc (14:0/16:0)	rs145609983	T	G	-0.2989	0.0079	0.0674	9.096e-06	291	0.0633049	19.5316
1-myristoyl-2-palmitoyl-gpc (14:0/16:0)	rs147339867	T	C	0.1293	0.959	0.028	3.742e-06	291	0.0682771	21.178
1-myristoyl-2-palmitoyl-gpc (14:0/16:0)	rs148670450	A	G	0.421	0.9965	0.0889	2.186e-06	291	0.0715525	22.2723
1-myristoyl-2-palmitoyl-gpc (14:0/16:0)	rs148670888	T	C	0.1822	0.98	0.0399	5.009e-06	291	0.0668655	20.7088
1-myristoyl-2-palmitoyl-gpc (14:0/16:0)	rs150254420	A	T	0.2832	0.9863	0.0499	1.402e-08	291	0.0996555	31.9882
1-myristoyl-2-palmitoyl-gpc (14:0/16:0)	rs150348738	T	C	-0.163	0.0256	0.0352	3.623e-06	291	0.0686308	21.2958
1-myristoyl-2-palmitoyl-gpc (14:0/16:0)	rs17187127	T	C	-0.4207	0.0053	0.0771	4.784e-08	291	0.0928191	29.5693
1-myristoyl-2-palmitoyl-gpc (14:0/16:0)	rs17559902	A	G	0.1388	0.9656	0.0312	8.405e-06	291	0.0636797	19.6551
1-myristoyl-2-palmitoyl-gpc (14:0/16:0)	rs1809807	T	C	-0.0661	0.8344	0.0142	3.433e-06	291	0.0693014	21.5194
1-myristoyl-2-palmitoyl-gpc (14:0/16:0)	rs189213280	T	C	-0.2404	0.0166	0.05	1.544e-06	291	0.0735932	22.958
1-myristoyl-2-palmitoyl-gpc (14:0/16:0)	rs190975852	A	T	-0.2153	0.0128	0.0486	9.643e-06	291	0.0631799	19.4904
1-myristoyl-2-palmitoyl-gpc (14:0/16:0)	rs2007267	T	C	-0.1196	0.0734	0.0207	7.917e-09	291	0.102912	33.1533
1-myristoyl-2-palmitoyl-gpc (14:0/16:0)	rs2244655	T	C	0.1554	0.9543	0.0337	3.96e-06	291	0.0680958	21.1177
1-myristoyl-2-palmitoyl-gpc (14:0/16:0)	rs2317643	T	C	0.0919	0.9167	0.0208	9.719e-06	291	0.0628656	19.3869
1-myristoyl-2-palmitoyl-gpc (14:0/16:0)	rs357916	A	G	-0.1969	0.0223	0.0401	9.309e-07	291	0.0765139	23.9446
1-myristoyl-2-palmitoyl-gpc (14:0/16:0)	rs35835939	A	T	0.0837	0.9004	0.0185	5.96e-06	291	0.0657191	20.3288
1-myristoyl-2-palmitoyl-gpc (14:0/16:0)	rs3733709	T	C	0.0758	0.8739	0.0169	7.12e-06	291	0.0646608	19.9788
1-myristoyl-2-palmitoyl-gpc (14:0/16:0)	rs4133831	T	C	0.3014	0.9921	0.0677	8.597e-06	291	0.0637676	19.684
1-myristoyl-2-palmitoyl-gpc (14:0/16:0)	rs4587309	A	C	-0.1009	0.0821	0.0204	7.171e-07	291	0.0775484	24.2956
1-myristoyl-2-palmitoyl-gpc (14:0/16:0)	rs568047	T	C	0.0677	0.817	0.0141	1.498e-06	291	0.0734066	22.8952
1-myristoyl-2-palmitoyl-gpc (14:0/16:0)	rs58421993	A	G	0.2807	0.9899	0.0624	6.916e-06	291	0.0650169	20.0965
1-myristoyl-2-palmitoyl-gpc (14:0/16:0)	rs6143047	A	G	-0.0516	0.3772	0.0109	2.323e-06	291	0.0715045	22.2562
1-myristoyl-2-palmitoyl-gpc (14:0/16:0)	rs62119118	A	G	-0.1053	0.0499	0.023	4.786e-06	291	0.0671895	20.8164
1-myristoyl-2-palmitoyl-gpc (14:0/16:0)	rs6486622	A	T	0.1838	0.9812	0.0405	5.723e-06	291	0.0660981	20.4544
1-myristoyl-2-palmitoyl-gpc (14:0/16:0)	rs6729743	A	G	0.1519	0.9706	0.0333	4.979e-06	291	0.0667329	20.6648
1-myristoyl-2-palmitoyl-gpc (14:0/16:0)	rs71323022	A	G	0.2373	0.9832	0.0483	8.859e-07	291	0.076595	23.9721
1-myristoyl-2-palmitoyl-gpc (14:0/16:0)	rs72636348	T	C	-0.1509	0.0307	0.0319	2.176e-06	291	0.0714053	22.223
1-myristoyl-2-palmitoyl-gpc (14:0/16:0)	rs72681760	T	G	0.1929	0.981	0.0394	1.001e-06	291	0.0761031	23.8055
1-myristoyl-2-palmitoyl-gpc (14:0/16:0)	rs72806468	A	G	0.126	0.9615	0.0278	6.025e-06	291	0.0659378	20.4012
1-myristoyl-2-palmitoyl-gpc (14:0/16:0)	rs72827090	A	G	-0.1373	0.0363	0.0293	2.798e-06	291	0.0701647	21.8077
1-myristoyl-2-palmitoyl-gpc (14:0/16:0)	rs73122397	A	C	-0.3229	0.0101	0.0594	5.498e-08	291	0.0921864	29.3473
1-myristoyl-2-palmitoyl-gpc (14:0/16:0)	rs73207435	C	G	-0.2422	0.0141	0.0443	4.697e-08	291	0.0931501	29.6856
1-myristoyl-2-palmitoyl-gpc (14:0/16:0)	rs73216054	T	C	-0.1581	0.0346	0.0307	2.69e-07	291	0.0835247	26.3385
1-myristoyl-2-palmitoyl-gpc (14:0/16:0)	rs74700735	T	C	0.2295	0.9877	0.0515	8.44e-06	291	0.0638834	19.7222
1-myristoyl-2-palmitoyl-gpc (14:0/16:0)	rs74775335	A	G	0.1957	0.9835	0.0433	6.151e-06	291	0.0655918	20.2867
1-myristoyl-2-palmitoyl-gpc (14:0/16:0)	rs74813944	T	C	0.0971	0.0749	0.0215	6.089e-06	291	0.0655009	20.2566
1-myristoyl-2-palmitoyl-gpc (14:0/16:0)	rs75408507	T	C	0.4384	0.9925	0.0684	1.494e-10	291	0.123705	40.7975
1-myristoyl-2-palmitoyl-gpc (14:0/16:0)	rs76789773	A	G	0.1836	0.9777	0.0367	5.804e-07	291	0.0791933	24.8552
1-myristoyl-2-palmitoyl-gpc (14:0/16:0)	rs76847160	T	C	0.2702	0.9889	0.0473	1.159e-08	291	0.100832	32.4081
1-myristoyl-2-palmitoyl-gpc (14:0/16:0)	rs77191355	T	C	0.1512	0.9618	0.0304	6.805e-07	291	0.0783484	24.5675
1-myristoyl-2-palmitoyl-gpc (14:0/16:0)	rs7797162	T	C	0.059	0.7611	0.0131	6.577e-06	291	0.0651635	20.145
1-myristoyl-2-palmitoyl-gpc (14:0/16:0)	rs78112569	T	G	-0.1872	0.0188	0.0416	6.701e-06	291	0.0650602	20.1108
1-myristoyl-2-palmitoyl-gpc (14:0/16:0)	rs78116755	T	C	0.204	0.9846	0.0456	7.568e-06	291	0.0643504	19.8763
1-myristoyl-2-palmitoyl-gpc (14:0/16:0)	rs78132394	T	C	-0.1523	0.0337	0.033	3.88e-06	291	0.0682025	21.1532
1-myristoyl-2-palmitoyl-gpc (14:0/16:0)	rs78355642	T	C	0.121	0.9591	0.025	1.295e-06	291	0.0745028	23.2646
1-myristoyl-2-palmitoyl-gpc (14:0/16:0)	rs78763949	T	C	-0.1713	0.026	0.0366	2.823e-06	291	0.0700067	21.7549
1-myristoyl-2-palmitoyl-gpc (14:0/16:0)	rs79078371	A	G	0.1969	0.973	0.0406	1.228e-06	291	0.0747809	23.3585
1-myristoyl-2-palmitoyl-gpc (14:0/16:0)	rs79637114	C	G	0.3311	0.993	0.064	2.267e-07	291	0.0842273	26.5805
1-myristoyl-2-palmitoyl-gpc (14:0/16:0)	rs79720573	T	C	0.1247	0.9668	0.0278	7.449e-06	291	0.0646717	19.9824
1-myristoyl-2-palmitoyl-gpc (14:0/16:0)	rs80271344	T	C	0.065	0.7977	0.0143	5.222e-06	291	0.0662937	20.5192
1-myristoyl-2-palmitoyl-gpc (14:0/16:0)	rs9589736	T	C	0.0755	0.8735	0.0167	6.326e-06	291	0.0656278	20.2986
1-myristoyl-2-palmitoyl-gpc (14:0/16:0)	rs9866251	A	G	-0.2648	0.0127	0.0506	1.626e-07	291	0.0860162	27.1982
1-palmitoyl-2-oleoyl-gpc (16:0/18:1)	rs10509141	A	G	-0.0679	0.119	0.0152	7.954e-06	291	0.0641734	19.8179
1-palmitoyl-2-oleoyl-gpc (16:0/18:1)	rs111915986	A	G	-0.1754	0.0155	0.0393	8.207e-06	291	0.0640658	19.7824
1-palmitoyl-2-oleoyl-gpc (16:0/18:1)	rs11244241	A	G	-0.0782	0.0917	0.0167	2.939e-06	291	0.0700709	21.7764
1-palmitoyl-2-oleoyl-gpc (16:0/18:1)	rs115173561	T	C	0.1785	0.9819	0.0366	1.061e-06	291	0.0755613	23.6221
1-palmitoyl-2-oleoyl-gpc (16:0/18:1)	rs115246039	T	C	-0.1658	0.019	0.0373	8.703e-06	291	0.0635812	19.6226
1-palmitoyl-2-oleoyl-gpc (16:0/18:1)	rs115649884	T	C	-0.1545	0.0244	0.0336	4.412e-06	291	0.0677367	20.9983
1-palmitoyl-2-oleoyl-gpc (16:0/18:1)	rs116093329	T	G	0.2629	0.0094	0.0504	1.796e-07	291	0.085508	27.0225
1-palmitoyl-2-oleoyl-gpc (16:0/18:1)	rs116127418	T	C	-0.1048	0.9519	0.0228	4.179e-06	291	0.0676894	20.9825
1-palmitoyl-2-oleoyl-gpc (16:0/18:1)	rs116455686	A	G	-0.4461	0.9965	0.0787	1.44e-08	291	0.0994345	31.9095
1-palmitoyl-2-oleoyl-gpc (16:0/18:1)	rs116860253	A	G	-0.1222	0.0373	0.024	3.477e-07	291	0.0818019	25.7469
1-palmitoyl-2-oleoyl-gpc (16:0/18:1)	rs117683701	A	G	0.2983	0.0092	0.0604	7.823e-07	291	0.0773362	24.2235
1-palmitoyl-2-oleoyl-gpc (16:0/18:1)	rs117763543	T	C	-0.1017	0.0429	0.0229	8.967e-06	291	0.0634743	19.5874
1-palmitoyl-2-oleoyl-gpc (16:0/18:1)	rs118030930	T	C	0.3568	0.0035	0.0795	7.235e-06	291	0.0647375	20.0042
1-palmitoyl-2-oleoyl-gpc (16:0/18:1)	rs11955946	A	G	-0.0534	0.7147	0.011	1.157e-06	291	0.0749177	23.4046
1-palmitoyl-2-oleoyl-gpc (16:0/18:1)	rs1363571	A	G	0.1456	0.975	0.0327	8.26e-06	291	0.0637838	19.6894
1-palmitoyl-2-oleoyl-gpc (16:0/18:1)	rs138131006	T	C	0.1753	0.9824	0.0393	8.136e-06	291	0.0639975	19.7598
1-palmitoyl-2-oleoyl-gpc (16:0/18:1)	rs139343820	A	G	0.2288	0.0132	0.0449	3.397e-07	291	0.0819229	25.7884
1-palmitoyl-2-oleoyl-gpc (16:0/18:1)	rs139361942	C	G	0.119	0.0385	0.0252	2.422e-06	291	0.071176	22.1461
1-palmitoyl-2-oleoyl-gpc (16:0/18:1)	rs140626074	A	G	0.1951	0.0106	0.0392	6.346e-07	291	0.0784459	24.6007
1-palmitoyl-2-oleoyl-gpc (16:0/18:1)	rs140957523	A	G	0.1275	0.0293	0.0266	1.589e-06	291	0.0731749	22.8172
1-palmitoyl-2-oleoyl-gpc (16:0/18:1)	rs142612294	T	C	-0.2945	0.0059	0.0666	9.87e-06	291	0.0629631	19.419
1-palmitoyl-2-oleoyl-gpc (16:0/18:1)	rs144556779	A	G	-0.2938	0.0069	0.0555	1.222e-07	291	0.0878406	27.8306
1-palmitoyl-2-oleoyl-gpc (16:0/18:1)	rs148385425	A	G	0.3487	0.0052	0.0685	3.59e-07	291	0.0817678	25.7352
1-palmitoyl-2-oleoyl-gpc (16:0/18:1)	rs149264130	A	G	-0.2236	0.9895	0.0467	1.689e-06	291	0.0730271	22.7675
1-palmitoyl-2-oleoyl-gpc (16:0/18:1)	rs150453392	A	C	0.0787	0.0777	0.0177	8.952e-06	291	0.0636157	19.634
1-palmitoyl-2-oleoyl-gpc (16:0/18:1)	rs17448679	T	C	-0.2963	0.9937	0.0634	2.983e-06	291	0.0698169	21.6915
1-palmitoyl-2-oleoyl-gpc (16:0/18:1)	rs181835912	A	G	-0.1765	0.9846	0.0394	7.378e-06	291	0.0645122	19.9297
1-palmitoyl-2-oleoyl-gpc (16:0/18:1)	rs185209040	A	T	-0.2359	0.0111	0.0516	4.784e-06	291	0.0670101	20.7568
1-palmitoyl-2-oleoyl-gpc (16:0/18:1)	rs1897451	C	G	-0.0808	0.0789	0.0181	7.564e-06	291	0.0640923	19.7911
1-palmitoyl-2-oleoyl-gpc (16:0/18:1)	rs1932593	A	G	0.3637	0.0035	0.0812	7.53e-06	291	0.0644952	19.9241
1-palmitoyl-2-oleoyl-gpc (16:0/18:1)	rs2007267	T	C	-0.0852	0.0724	0.0187	5.329e-06	291	0.0665852	20.6158
1-palmitoyl-2-oleoyl-gpc (16:0/18:1)	rs2355879	A	G	0.052	0.2282	0.0117	9.298e-06	291	0.0635652	19.6173
1-palmitoyl-2-oleoyl-gpc (16:0/18:1)	rs35488028	T	G	0.2633	0.0089	0.0578	5.218e-06	291	0.0665637	20.6087
1-palmitoyl-2-oleoyl-gpc (16:0/18:1)	rs35678298	T	C	0.3124	0.0077	0.0593	1.343e-07	291	0.0870679	27.5624
1-palmitoyl-2-oleoyl-gpc (16:0/18:1)	rs357916	A	G	-0.1716	0.0224	0.0353	1.158e-06	291	0.0751075	23.4688
1-palmitoyl-2-oleoyl-gpc (16:0/18:1)	rs4246121	C	G	0.306	0.0062	0.0647	2.249e-06	291	0.0713804	22.2146
1-palmitoyl-2-oleoyl-gpc (16:0/18:1)	rs55688299	T	C	-0.177	0.0166	0.039	5.637e-06	291	0.0661033	20.4561
1-palmitoyl-2-oleoyl-gpc (16:0/18:1)	rs62395308	A	T	-0.306	0.9923	0.0587	1.898e-07	291	0.0854085	26.988
1-palmitoyl-2-oleoyl-gpc (16:0/18:1)	rs6667168	T	C	0.0923	0.0714	0.0187	8.348e-07	291	0.0772521	24.195
1-palmitoyl-2-oleoyl-gpc (16:0/18:1)	rs71368508	A	C	0.2407	0.0086	0.0521	3.852e-06	291	0.068335	21.1974
1-palmitoyl-2-oleoyl-gpc (16:0/18:1)	rs72728362	T	C	-0.1949	0.9844	0.043	5.831e-06	291	0.0659428	20.4029
1-palmitoyl-2-oleoyl-gpc (16:0/18:1)	rs72788150	A	G	-0.0745	0.1019	0.0166	7.361e-06	291	0.0647348	20.0033
1-palmitoyl-2-oleoyl-gpc (16:0/18:1)	rs72844304	T	G	0.2048	0.0159	0.0418	9.573e-07	291	0.0762061	23.8403
1-palmitoyl-2-oleoyl-gpc (16:0/18:1)	rs7302604	A	G	-0.2021	0.013	0.0434	3.169e-06	291	0.06935	21.5357
1-palmitoyl-2-oleoyl-gpc (16:0/18:1)	rs73216054	T	C	-0.1455	0.0358	0.0266	4.507e-08	291	0.0932322	29.7144
1-palmitoyl-2-oleoyl-gpc (16:0/18:1)	rs73567391	A	G	0.0942	0.9464	0.0209	6.786e-06	291	0.0652544	20.175
1-palmitoyl-2-oleoyl-gpc (16:0/18:1)	rs74319245	T	C	0.2119	0.0123	0.0408	2.013e-07	291	0.0848302	26.7884
1-palmitoyl-2-oleoyl-gpc (16:0/18:1)	rs74472739	A	T	0.1524	0.0201	0.0322	2.297e-06	291	0.0714757	22.2466
1-palmitoyl-2-oleoyl-gpc (16:0/18:1)	rs74494582	A	G	-0.1924	0.0138	0.0402	1.754e-06	291	0.0729723	22.749
1-palmitoyl-2-oleoyl-gpc (16:0/18:1)	rs74527474	A	G	0.161	0.025	0.0317	3.729e-07	291	0.0814245	25.6176
1-palmitoyl-2-oleoyl-gpc (16:0/18:1)	rs747314	A	G	0.0488	0.3535	0.0104	2.401e-06	291	0.0703403	21.8664
1-palmitoyl-2-oleoyl-gpc (16:0/18:1)	rs74794435	A	G	-0.1057	0.0481	0.0229	4.085e-06	291	0.0682182	21.1585
1-palmitoyl-2-oleoyl-gpc (16:0/18:1)	rs75060793	T	C	0.3115	0.0053	0.0671	3.449e-06	291	0.0689525	21.4031
1-palmitoyl-2-oleoyl-gpc (16:0/18:1)	rs75094393	A	C	0.2699	0.0078	0.0584	3.748e-06	291	0.0683795	21.2122
1-palmitoyl-2-oleoyl-gpc (16:0/18:1)	rs75498197	A	G	-0.1289	0.9677	0.0262	8.411e-07	291	0.076791	24.0385
1-palmitoyl-2-oleoyl-gpc (16:0/18:1)	rs76847160	T	C	0.1977	0.9885	0.0411	1.515e-06	291	0.0736561	22.9792
1-palmitoyl-2-oleoyl-gpc (16:0/18:1)	rs77046762	A	G	0.2732	0.989	0.0467	4.952e-09	291	0.105231	33.9885
1-palmitoyl-2-oleoyl-gpc (16:0/18:1)	rs77047718	T	G	-0.2302	0.9884	0.0507	5.684e-06	291	0.066157	20.4739
1-palmitoyl-2-oleoyl-gpc (16:0/18:1)	rs77242309	A	G	0.097	0.9464	0.0213	5.535e-06	291	0.0665263	20.5963
1-palmitoyl-2-oleoyl-gpc (16:0/18:1)	rs77792396	T	C	-0.1324	0.9701	0.0292	5.67e-06	291	0.0659887	20.4181
1-palmitoyl-2-oleoyl-gpc (16:0/18:1)	rs78258653	T	C	-0.2085	0.9813	0.0388	7.852e-08	291	0.0902747	28.6783
1-palmitoyl-2-oleoyl-gpc (16:0/18:1)	rs78332234	T	C	0.3692	0.0035	0.0794	3.35e-06	291	0.0691614	21.4727
1-palmitoyl-2-oleoyl-gpc (16:0/18:1)	rs78474333	T	G	-0.0708	0.9039	0.0159	8.788e-06	291	0.06379	19.6914
1-palmitoyl-2-oleoyl-gpc (16:0/18:1)	rs78769803	T	C	0.2011	0.0128	0.0439	4.698e-06	291	0.0672608	20.8401
1-palmitoyl-2-oleoyl-gpc (16:0/18:1)	rs79702065	A	G	-0.2057	0.988	0.0442	3.346e-06	291	0.0692714	21.5094
1-palmitoyl-2-oleoyl-gpc (16:0/18:1)	rs79864403	T	C	0.1434	0.9759	0.0319	6.91e-06	291	0.0649332	20.0688
1-palmitoyl-2-oleoyl-gpc (16:0/18:1)	rs9866251	A	G	-0.206	0.0124	0.0457	6.626e-06	291	0.0652674	20.1793
1-palmitoyl-2-oleoyl-gpc (16:0/18:1)	rs9967016	T	C	-0.0594	0.8277	0.0134	9.113e-06	291	0.0632546	19.515
1-palmitoyl-2-palmitoleoyl-gpc (16:0/16:1)	rs111915986	A	G	-0.1703	0.0154	0.0382	8.141e-06	291	0.0639318	19.7382
1-palmitoyl-2-palmitoleoyl-gpc (16:0/16:1)	rs11244241	A	G	-0.0722	0.0924	0.0161	7.812e-06	291	0.064641	19.9723
1-palmitoyl-2-palmitoleoyl-gpc (16:0/16:1)	rs112637552	A	C	-0.1482	0.0248	0.0334	8.885e-06	291	0.0633693	19.5528
1-palmitoyl-2-palmitoleoyl-gpc (16:0/16:1)	rs115173561	T	C	0.1619	0.9815	0.0351	4.067e-06	291	0.0681305	21.1293
1-palmitoyl-2-palmitoleoyl-gpc (16:0/16:1)	rs115246039	T	C	-0.1679	0.0186	0.0366	4.362e-06	291	0.0674408	20.8999
1-palmitoyl-2-palmitoleoyl-gpc (16:0/16:1)	rs115649884	T	C	-0.152	0.0242	0.0329	3.769e-06	291	0.0683378	21.1983
1-palmitoyl-2-palmitoleoyl-gpc (16:0/16:1)	rs116093329	T	G	0.2434	0.0096	0.0485	5.215e-07	291	0.0796554	25.0128
1-palmitoyl-2-palmitoleoyl-gpc (16:0/16:1)	rs116455686	A	G	-0.3728	0.9965	0.0774	1.46e-06	291	0.0738355	23.0396
1-palmitoyl-2-palmitoleoyl-gpc (16:0/16:1)	rs116554614	T	C	-0.2428	0.0109	0.0506	1.563e-06	291	0.0733217	22.8666
1-palmitoyl-2-palmitoleoyl-gpc (16:0/16:1)	rs11671760	A	G	-0.0504	0.24	0.0105	1.66e-06	291	0.0733665	22.8816
1-palmitoyl-2-palmitoleoyl-gpc (16:0/16:1)	rs116860253	A	G	-0.1248	0.038	0.0228	4.448e-08	291	0.0933484	29.7553
1-palmitoyl-2-palmitoleoyl-gpc (16:0/16:1)	rs117197252	A	G	-0.14	0.0279	0.0314	8.156e-06	291	0.0639448	19.7425
1-palmitoyl-2-palmitoleoyl-gpc (16:0/16:1)	rs117455613	T	C	0.1652	0.9787	0.0351	2.465e-06	291	0.0707377	21.9994
1-palmitoyl-2-palmitoleoyl-gpc (16:0/16:1)	rs12258356	A	G	-0.164	0.0208	0.037	9.358e-06	291	0.0632438	19.5114
1-palmitoyl-2-palmitoleoyl-gpc (16:0/16:1)	rs12408007	A	G	-0.0652	0.1202	0.0143	5.067e-06	291	0.066675	20.6456
1-palmitoyl-2-palmitoleoyl-gpc (16:0/16:1)	rs12950250	T	C	-0.0413	0.5268	0.0093	8.184e-06	291	0.0634692	19.5857
1-palmitoyl-2-palmitoleoyl-gpc (16:0/16:1)	rs139343820	A	G	0.2011	0.0129	0.0445	6.326e-06	291	0.0655774	20.2819
1-palmitoyl-2-palmitoleoyl-gpc (16:0/16:1)	rs141053406	T	C	0.1725	0.9809	0.0371	3.214e-06	291	0.0691537	21.4702
1-palmitoyl-2-palmitoleoyl-gpc (16:0/16:1)	rs141352543	A	G	0.1698	0.0187	0.0374	5.645e-06	291	0.0661481	20.4709
1-palmitoyl-2-palmitoleoyl-gpc (16:0/16:1)	rs142612294	T	C	-0.2984	0.0061	0.0632	2.3e-06	291	0.0711563	22.1395
1-palmitoyl-2-palmitoleoyl-gpc (16:0/16:1)	rs144556779	A	G	-0.3005	0.0069	0.0532	1.586e-08	291	0.0988076	31.6862
1-palmitoyl-2-palmitoleoyl-gpc (16:0/16:1)	rs144868758	T	C	-0.2784	0.0106	0.0526	1.212e-07	291	0.0878128	27.8209
1-palmitoyl-2-palmitoleoyl-gpc (16:0/16:1)	rs146881427	A	G	-0.1504	0.0195	0.0336	7.788e-06	291	0.0644178	19.8986
1-palmitoyl-2-palmitoleoyl-gpc (16:0/16:1)	rs17106077	A	T	-0.1435	0.0223	0.0311	4.069e-06	291	0.0681749	21.144
1-palmitoyl-2-palmitoleoyl-gpc (16:0/16:1)	rs1740127	A	G	0.0578	0.2193	0.0118	9.219e-07	291	0.0761711	23.8285
1-palmitoyl-2-palmitoleoyl-gpc (16:0/16:1)	rs17783490	T	G	-0.1088	0.0423	0.0239	5.329e-06	291	0.0664802	20.581
1-palmitoyl-2-palmitoleoyl-gpc (16:0/16:1)	rs184099934	T	C	-0.2013	0.012	0.043	2.844e-06	291	0.0700364	21.7648
1-palmitoyl-2-palmitoleoyl-gpc (16:0/16:1)	rs185209040	A	T	-0.2323	0.0108	0.051	5.216e-06	291	0.0665512	20.6045
1-palmitoyl-2-palmitoleoyl-gpc (16:0/16:1)	rs1980079	A	G	0.0447	0.5941	0.0098	5.092e-06	291	0.0667237	20.6618
1-palmitoyl-2-palmitoleoyl-gpc (16:0/16:1)	rs2007267	T	C	-0.094	0.0731	0.018	1.657e-07	291	0.0856866	27.0842
1-palmitoyl-2-palmitoleoyl-gpc (16:0/16:1)	rs2193472	A	G	0.1921	0.9804	0.0429	7.419e-06	291	0.0644627	19.9134
1-palmitoyl-2-palmitoleoyl-gpc (16:0/16:1)	rs2317643	T	C	0.0858	0.9186	0.0179	1.592e-06	291	0.0731766	22.8178
1-palmitoyl-2-palmitoleoyl-gpc (16:0/16:1)	rs2508423	T	C	-0.1342	0.9743	0.03	7.874e-06	291	0.0643409	19.8732
1-palmitoyl-2-palmitoleoyl-gpc (16:0/16:1)	rs269328	A	C	0.1859	0.014	0.04	3.413e-06	291	0.0690957	21.4508
1-palmitoyl-2-palmitoleoyl-gpc (16:0/16:1)	rs3733709	T	C	0.0653	0.8747	0.0146	7.378e-06	291	0.0643212	19.8667
1-palmitoyl-2-palmitoleoyl-gpc (16:0/16:1)	rs41291163	A	G	-0.1145	0.0394	0.0234	9.432e-07	291	0.0760234	23.7785
1-palmitoyl-2-palmitoleoyl-gpc (16:0/16:1)	rs4587309	A	C	-0.0891	0.081	0.0176	4.341e-07	291	0.080943	25.4528
1-palmitoyl-2-palmitoleoyl-gpc (16:0/16:1)	rs55688299	T	C	-0.1917	0.0163	0.0378	4.053e-07	291	0.0812056	25.5426
1-palmitoyl-2-palmitoleoyl-gpc (16:0/16:1)	rs61924314	A	G	-0.0819	0.9343	0.0177	3.772e-06	291	0.0685324	21.2631
1-palmitoyl-2-palmitoleoyl-gpc (16:0/16:1)	rs72636348	T	C	-0.1394	0.0308	0.0271	2.739e-07	291	0.0833486	26.278
1-palmitoyl-2-palmitoleoyl-gpc (16:0/16:1)	rs72827090	A	G	-0.1169	0.0362	0.0254	4.127e-06	291	0.0678507	21.0362
1-palmitoyl-2-palmitoleoyl-gpc (16:0/16:1)	rs72844304	T	G	0.1776	0.0162	0.04	9.052e-06	291	0.0634462	19.5781
1-palmitoyl-2-palmitoleoyl-gpc (16:0/16:1)	rs73207435	C	G	-0.1727	0.014	0.039	9.223e-06	291	0.0631308	19.4742
1-palmitoyl-2-palmitoleoyl-gpc (16:0/16:1)	rs73216054	T	C	-0.1399	0.0351	0.0261	7.902e-08	291	0.0898606	28.5338
1-palmitoyl-2-palmitoleoyl-gpc (16:0/16:1)	rs74494582	A	G	-0.1751	0.0138	0.0387	5.906e-06	291	0.0657252	20.3308
1-palmitoyl-2-palmitoleoyl-gpc (16:0/16:1)	rs747314	A	G	0.0493	0.3531	0.01	7.949e-07	291	0.0770838	24.1379
1-palmitoyl-2-palmitoleoyl-gpc (16:0/16:1)	rs74794435	A	G	-0.1036	0.048	0.0221	2.897e-06	291	0.0702142	21.8243
1-palmitoyl-2-palmitoleoyl-gpc (16:0/16:1)	rs75408507	T	C	0.27	0.9923	0.0599	6.644e-06	291	0.0652635	20.178
1-palmitoyl-2-palmitoleoyl-gpc (16:0/16:1)	rs76847160	T	C	0.2052	0.9887	0.0403	3.62e-07	291	0.0818062	25.7484
1-palmitoyl-2-palmitoleoyl-gpc (16:0/16:1)	rs77046762	A	G	0.2235	0.9892	0.0465	1.509e-06	291	0.0735493	22.9432
1-palmitoyl-2-palmitoleoyl-gpc (16:0/16:1)	rs77307197	A	G	0.1052	0.9573	0.0223	2.485e-06	291	0.0710435	22.1017
1-palmitoyl-2-palmitoleoyl-gpc (16:0/16:1)	rs78763949	T	C	-0.1467	0.0257	0.0316	3.434e-06	291	0.0689547	21.4038
1-palmitoyl-2-palmitoleoyl-gpc (16:0/16:1)	rs9589736	T	C	0.0639	0.8742	0.0144	8.965e-06	291	0.0633793	19.5561
1-palmitoyl-2-palmitoleoyl-gpc (16:0/16:1)	rs9866251	A	G	-0.1984	0.0126	0.044	6.625e-06	291	0.0653062	20.1922
2-hydroxyglutarate	rs10007912	A	T	-0.2039	0.2746	0.044	3.568e-06	291	0.0687249	21.3272
2-hydroxyglutarate	rs11088458	A	G	-0.1923	0.293	0.0419	4.572e-06	291	0.0674975	20.9187
2-hydroxyglutarate	rs1109326	T	G	-0.1633	0.5668	0.0362	6.557e-06	291	0.0653592	20.2097
2-hydroxyglutarate	rs11574941	A	G	-0.2564	0.1538	0.0543	2.311e-06	291	0.0711674	22.1432
2-hydroxyglutarate	rs11686748	C	G	0.2796	0.8846	0.0591	2.214e-06	291	0.0714209	22.2282
2-hydroxyglutarate	rs11876086	T	C	-0.1698	0.4998	0.0377	6.747e-06	291	0.0651678	20.1464
2-hydroxyglutarate	rs12152565	A	G	0.2175	0.7202	0.0411	1.186e-07	291	0.0877885	27.8125
2-hydroxyglutarate	rs12750037	A	G	-0.4041	0.0426	0.0895	6.297e-06	291	0.0654685	20.2459
2-hydroxyglutarate	rs13374454	T	C	0.4026	0.9518	0.087	3.668e-06	291	0.0685453	21.2674
2-hydroxyglutarate	rs143314553	T	C	-0.6221	0.0281	0.1112	2.232e-08	291	0.0971077	31.0825
2-hydroxyglutarate	rs150463073	T	G	-0.6767	0.0176	0.149	5.556e-06	291	0.066189	20.4845
2-hydroxyglutarate	rs17599379	A	G	0.1996	0.7477	0.0431	3.634e-06	291	0.068642	21.2996
2-hydroxyglutarate	rs177367	A	T	0.5327	0.973	0.1186	7.071e-06	291	0.0648325	20.0355
2-hydroxyglutarate	rs2006819	A	G	-0.1807	0.6943	0.0397	5.173e-06	291	0.0664621	20.575
2-hydroxyglutarate	rs2228133	T	C	0.4334	0.951	0.0849	3.348e-07	291	0.0821906	25.8802
2-hydroxyglutarate	rs2637649	T	C	-0.278	0.0956	0.0599	3.422e-06	291	0.0689177	21.3915
2-hydroxyglutarate	rs4525947	A	C	-0.2301	0.2316	0.0432	1.023e-07	291	0.0888323	28.1754
2-hydroxyglutarate	rs55775477	T	C	0.3015	0.9023	0.0658	4.533e-06	291	0.0672938	20.851
2-hydroxyglutarate	rs62087435	A	G	0.4265	0.9581	0.0954	7.75e-06	291	0.0642687	19.8493
2-hydroxyglutarate	rs62137216	C	G	0.7768	0.9876	0.1702	5.026e-06	291	0.0668007	20.6873
2-hydroxyglutarate	rs62394953	T	C	-0.3373	0.0716	0.071	2.056e-06	291	0.0719752	22.4141
2-hydroxyglutarate	rs62490981	A	G	0.3238	0.8991	0.0631	2.814e-07	291	0.0829813	26.1517
2-hydroxyglutarate	rs6485673	A	C	-0.1751	0.5109	0.0384	5.001e-06	291	0.0666874	20.6497
2-hydroxyglutarate	rs6775954	T	C	-0.1699	0.4687	0.0377	6.509e-06	291	0.0652396	20.1701
2-hydroxyglutarate	rs72810352	T	C	-0.3518	0.0874	0.0696	4.375e-07	291	0.0807109	25.3734
2-hydroxyglutarate	rs73152896	A	G	-0.6272	0.0215	0.1263	6.873e-07	291	0.0781241	24.4912
2-hydroxyglutarate	rs74592656	T	C	-0.5643	0.0248	0.111	3.728e-07	291	0.0815694	25.6672
2-hydroxyglutarate	rs74963345	A	G	0.5066	0.9625	0.104	1.122e-06	291	0.0753925	23.5651
2-hydroxyglutarate	rs76246437	T	G	-0.6024	0.0205	0.1353	8.502e-06	291	0.0637765	19.687
2-hydroxyglutarate	rs76630667	A	G	0.8607	0.9832	0.1457	3.471e-09	291	0.107079	34.6569
2-hydroxyglutarate	rs789104	T	C	0.3716	0.9216	0.0727	3.257e-07	291	0.0823853	25.947
2-hydroxyglutarate	rs8000836	A	G	0.2104	0.2331	0.0451	3.029e-06	291	0.069586	21.6144
2-hydroxyglutarate	rs9615573	T	C	-0.2494	0.1573	0.0539	3.744e-06	291	0.0685315	21.2628
4-acetamidobutanoate	rs117734960	A	T	0.1149	0.0401	0.0255	6.865e-06	291	0.0652193	20.1634
4-acetamidobutanoate	rs12135298	A	G	0.0633	0.1552	0.0132	1.679e-06	291	0.0732377	22.8383
4-acetamidobutanoate	rs12416948	A	C	0.0403	0.4609	0.0088	4.386e-06	291	0.0672247	20.8281
4-acetamidobutanoate	rs12510598	A	G	-0.0442	0.2627	0.01	9.597e-06	291	0.0629118	19.4021
4-acetamidobutanoate	rs12912820	T	C	0.044	0.669	0.0096	4.094e-06	291	0.0673285	20.8626
4-acetamidobutanoate	rs13034969	C	G	0.123	0.0314	0.0276	8.453e-06	291	0.063889	19.7241
4-acetamidobutanoate	rs2192152	T	C	-0.0481	0.3489	0.0104	3.594e-06	291	0.068474	21.2436
4-acetamidobutanoate	rs2513444	A	G	0.0548	0.2033	0.0114	1.435e-06	291	0.0735653	22.9486
4-acetamidobutanoate	rs35236218	A	G	-0.0725	0.0982	0.0151	1.615e-06	291	0.073404	22.8943
4-acetamidobutanoate	rs3732287	A	G	0.1793	0.014	0.0396	5.927e-06	291	0.0658129	20.3599
4-acetamidobutanoate	rs4447529	A	G	0.0492	0.2368	0.0109	6.19e-06	291	0.0654327	20.234
4-acetamidobutanoate	rs4891600	C	G	-0.0504	0.6547	0.0098	2.918e-07	291	0.0833173	26.2672
4-acetamidobutanoate	rs62239470	T	C	-0.0613	0.1352	0.0135	5.507e-06	291	0.0661653	20.4766
4-acetamidobutanoate	rs6959687	T	C	0.0445	0.6116	0.0095	2.983e-06	291	0.0701147	21.791
4-acetamidobutanoate	rs6984612	T	C	0.0849	0.0738	0.0189	7.098e-06	291	0.0648458	20.0399
4-acetamidobutanoate	rs7150221	A	G	-0.0459	0.2813	0.0101	5.44e-06	291	0.0662691	20.511
4-acetamidobutanoate	rs7326906	C	G	-0.0524	0.8168	0.0118	8.496e-06	291	0.0634644	19.5841
4-acetamidobutanoate	rs73370108	A	G	-0.0591	0.142	0.0129	4.528e-06	291	0.0672754	20.8449
4-acetamidobutanoate	rs75014133	T	C	0.106	0.9568	0.0233	5.219e-06	291	0.0664	20.5544
4-acetamidobutanoate	rs75315957	T	G	-0.1399	0.023	0.0313	7.782e-06	291	0.0642418	19.8405
4-acetamidobutanoate	rs75746245	C	G	-0.0762	0.9123	0.016	1.972e-06	291	0.0723071	22.5255
4-acetamidobutanoate	rs881333	C	G	-0.0455	0.2686	0.0101	6.747e-06	291	0.0651941	20.1551
Isoleucine	rs1027026	C	G	0.0487	0.8086	0.0108	6.558e-06	291	0.0653107	20.1937
Isoleucine	rs111641428	A	G	-0.1446	0.9795	0.0315	4.311e-06	291	0.0675243	20.9276
Isoleucine	rs113653218	T	C	-0.0766	0.9287	0.0165	3.225e-06	291	0.0689552	21.404
Isoleucine	rs115397758	A	G	0.1763	0.0147	0.039	6.094e-06	291	0.0656157	20.2946
Isoleucine	rs1156986	A	G	0.0543	0.1647	0.0119	4.545e-06	291	0.0667729	20.6781
Isoleucine	rs116268898	T	C	-0.1041	0.9637	0.0228	4.778e-06	291	0.0668484	20.7032
Isoleucine	rs11767895	A	G	-0.0625	0.8959	0.0137	5.02e-06	291	0.0667461	20.6692
Isoleucine	rs12041414	A	G	-0.073	0.0714	0.0162	6.378e-06	291	0.0652272	20.166
Isoleucine	rs12870401	A	G	-0.0613	0.1235	0.0127	1.284e-06	291	0.0741263	23.1376
Isoleucine	rs12896271	A	G	0.0913	0.0569	0.0189	1.467e-06	291	0.0742377	23.1752
Isoleucine	rs141109774	A	G	-0.1236	0.9757	0.0273	5.868e-06	291	0.0658046	20.3571
Isoleucine	rs1506784	T	G	0.0789	0.0667	0.0179	9.967e-06	291	0.0625872	19.2954
Isoleucine	rs1554006	A	G	-0.0418	0.3086	0.0089	2.908e-06	291	0.0704608	21.9067
Isoleucine	rs17413736	T	C	-0.0801	0.9089	0.0165	1.152e-06	291	0.0749177	23.4046
Isoleucine	rs2728468	T	C	0.0389	0.6029	0.0085	4.71e-06	291	0.0671405	20.8001
Isoleucine	rs2812395	A	G	-0.0471	0.2119	0.0101	3.086e-06	291	0.0695354	21.5975
Isoleucine	rs4379217	A	G	0.066	0.9075	0.0145	5.747e-06	291	0.0664645	20.5758
Isoleucine	rs4624506	T	C	0.0442	0.7062	0.0091	1.083e-06	291	0.0749919	23.4297
Isoleucine	rs61940983	A	G	-0.1531	0.0156	0.0343	7.984e-06	291	0.064078	19.7864
Isoleucine	rs62387758	T	C	-0.0677	0.0933	0.0153	9.504e-06	291	0.0630409	19.4446
Isoleucine	rs62436831	A	G	0.2194	0.0111	0.0444	7.642e-07	291	0.0774143	24.25
Isoleucine	rs6706585	A	G	0.1946	0.0121	0.0385	4.289e-07	291	0.0807094	25.3728
Isoleucine	rs6726176	C	G	0.1477	0.0224	0.0317	3.213e-06	291	0.0694228	21.5599
Isoleucine	rs72783882	A	C	0.1493	0.021	0.0298	5.58e-07	291	0.0794075	24.9283
Isoleucine	rs73039630	T	G	0.0771	0.0617	0.0169	5.281e-06	291	0.0667484	20.67
Isoleucine	rs74531066	T	C	0.0873	0.945	0.0186	2.705e-06	291	0.0703748	21.878
Isoleucine	rs74684994	A	C	0.1351	0.021	0.0291	3.288e-06	291	0.0689604	21.4057
Isoleucine	rs78544409	A	G	0.2342	0.0069	0.0498	2.604e-06	291	0.0706333	21.9644
Isoleucine	rs78891522	C	G	-0.1138	0.9715	0.0243	2.943e-06	291	0.0700846	21.781
Isoleucine	rs79434812	C	G	0.0972	0.0416	0.0201	1.284e-06	291	0.0743838	23.2244
Isoleucine	rs8066740	T	C	-0.0589	0.1818	0.0114	2.538e-07	291	0.0840255	26.511
Isoleucine	rs8115592	T	C	0.0413	0.2803	0.0093	9.145e-06	291	0.0634692	19.5857
Isoleucine	rs9643179	A	G	0.0508	0.1749	0.011	4.176e-06	291	0.068286	21.181
Kynurenate	rs10495785	A	G	0.3546	0.933	0.0644	3.635e-08	291	0.0943561	30.11
Kynurenate	rs113616659	A	G	-0.2607	0.0809	0.0584	8.026e-06	291	0.064091	19.7907
Kynurenate	rs117538764	A	T	0.4369	0.9654	0.0893	1.009e-06	291	0.0760043	23.772
Kynurenate	rs11904278	T	C	-0.1972	0.7995	0.0437	6.332e-06	291	0.0654008	20.2235
Kynurenate	rs12136676	A	C	-0.2618	0.129	0.0498	1.461e-07	291	0.0867332	27.4464
Kynurenate	rs12455039	T	C	-0.164	0.2897	0.0369	8.769e-06	291	0.0635652	19.6173
Kynurenate	rs12901654	A	G	0.2439	0.8904	0.053	4.284e-06	291	0.0678376	21.0318
Kynurenate	rs138886879	C	G	-0.6226	0.0155	0.1365	5.097e-06	291	0.0667223	20.6613
Kynurenate	rs143517643	T	C	0.4302	0.9654	0.0934	4.132e-06	291	0.0679506	21.0694
Kynurenate	rs16827668	A	G	0.1891	0.8084	0.0414	4.805e-06	291	0.0668988	20.7199
Kynurenate	rs17269015	A	G	0.2257	0.1443	0.0502	7.094e-06	291	0.0649526	20.0752
Kynurenate	rs1859628	T	G	0.1553	0.3433	0.0334	3.249e-06	291	0.0691566	21.4711
Kynurenate	rs1868073	A	G	-0.1509	0.6103	0.0329	4.423e-06	291	0.0674187	20.8926
Kynurenate	rs244012	T	C	-0.1708	0.6809	0.035	1.031e-06	291	0.0756458	23.6507
Kynurenate	rs2960376	A	T	0.3989	0.9501	0.0824	1.31e-06	291	0.0745319	23.2744
Kynurenate	rs35382112	C	G	0.1902	0.7011	0.0361	1.422e-07	291	0.0870851	27.5684
Kynurenate	rs4947357	C	G	-0.57	0.0192	0.1217	2.819e-06	291	0.0700991	21.7858
Kynurenate	rs6766216	A	C	-0.1538	0.4494	0.0333	3.941e-06	291	0.068298	21.185
Kynurenate	rs72957799	A	G	-0.4543	0.0283	0.1006	6.309e-06	291	0.0654908	20.2532
Kynurenate	rs75611978	T	C	0.1888	0.8205	0.0426	9.416e-06	291	0.0632302	19.507
Kynurenate	rs77319580	A	G	0.6673	0.0151	0.1499	8.509e-06	291	0.0637579	19.6808
Kynurenate	rs77817885	C	G	-0.4036	0.0357	0.0867	3.219e-06	291	0.0693071	21.5213
Kynurenate	rs79726205	A	G	0.2438	0.8932	0.0543	7.2e-06	291	0.0647866	20.0204
Kynurenate	rs9906544	T	C	0.2103	0.8627	0.0473	8.679e-06	291	0.0636093	19.6318
Methionine sulfone	rs1049667	A	C	-0.0827	0.3617	0.0175	2.191e-06	291	0.0712738	22.1789
Methionine sulfone	rs10956606	T	C	-0.4813	0.0181	0.0736	6.2e-11	291	0.128126	42.4699
Methionine sulfone	rs111292737	T	C	-0.1436	0.0976	0.0289	6.821e-07	291	0.0782083	24.5199
Methionine sulfone	rs11129884	T	C	-0.411	0.0147	0.0801	2.831e-07	291	0.0829679	26.1471
Methionine sulfone	rs112028761	T	C	-0.2537	0.0283	0.0567	7.606e-06	291	0.0643703	19.8829
Methionine sulfone	rs112576401	A	G	-0.3409	0.0192	0.0745	4.691e-06	291	0.0671232	20.7944
Methionine sulfone	rs113286996	T	C	0.2924	0.9709	0.0646	5.989e-06	291	0.0657732	20.3467
Methionine sulfone	rs113990681	T	C	0.337	0.9846	0.0713	2.279e-06	291	0.071296	22.1863
Methionine sulfone	rs114684440	T	C	-0.3752	0.0151	0.0801	2.815e-06	291	0.0701129	21.7904
Methionine sulfone	rs1147109	A	G	-0.4651	0.0084	0.0988	2.536e-06	291	0.0707639	22.0082
Methionine sulfone	rs115869750	A	G	0.5445	0.9948	0.1232	9.852e-06	291	0.0629023	19.399
Methionine sulfone	rs115956841	A	G	-0.3772	0.0128	0.0806	2.879e-06	291	0.0699948	21.7509
Methionine sulfone	rs11636073	A	T	-0.1299	0.1322	0.0267	1.132e-06	291	0.0752213	23.5072
Methionine sulfone	rs117001966	C	G	0.5037	0.9916	0.0933	6.678e-08	291	0.09104	28.9458
Methionine sulfone	rs117012899	C	G	-0.3543	0.0139	0.0791	7.486e-06	291	0.0644973	19.9248
Methionine sulfone	rs117476566	T	C	-0.3186	0.019	0.0707	6.498e-06	291	0.0652324	20.1678
Methionine sulfone	rs11771246	T	G	0.2022	0.9544	0.042	1.478e-06	291	0.0737715	23.0181
Methionine sulfone	rs118021814	A	G	0.4895	0.9925	0.1099	8.459e-06	291	0.0638227	19.7022
Methionine sulfone	rs118130741	A	C	-0.3444	0.0188	0.0656	1.533e-07	291	0.0865215	27.3731
Methionine sulfone	rs12539335	C	G	0.094	0.6713	0.0198	2.103e-06	291	0.0718844	22.3836
Methionine sulfone	rs13411339	T	C	-0.3321	0.0189	0.0744	8.085e-06	291	0.0640821	19.7878
Methionine sulfone	rs1382007	A	G	-0.1367	0.099	0.0294	3.374e-06	291	0.0691555	21.4708
Methionine sulfone	rs1388548	A	G	0.0813	0.4949	0.0169	1.477e-06	291	0.0736684	22.9833
Methionine sulfone	rs139848882	T	C	0.2148	0.9557	0.0434	7.259e-07	291	0.0776418	24.3273
Methionine sulfone	rs139975559	T	C	-0.3436	0.0232	0.0764	6.848e-06	291	0.0649895	20.0874
Methionine sulfone	rs140924595	T	C	0.4451	0.987	0.0916	1.195e-06	291	0.0750498	23.4493
Methionine sulfone	rs141992547	T	C	-0.4206	0.0105	0.0881	1.793e-06	291	0.0726348	22.6356
Methionine sulfone	rs142135107	A	T	-0.5099	0.007	0.1047	1.119e-06	291	0.0753625	23.5549
Methionine sulfone	rs142633826	T	C	0.2963	0.9774	0.0627	2.298e-06	291	0.0712727	22.1785
Methionine sulfone	rs146039650	T	C	-0.6502	0.0052	0.1227	1.16e-07	291	0.0880044	27.8875
Methionine sulfone	rs147662991	A	G	0.3331	0.9825	0.0681	9.96e-07	291	0.075971	23.7607
Methionine sulfone	rs149944919	A	G	-0.3194	0.0219	0.0665	1.59e-06	291	0.0734517	22.9103
Methionine sulfone	rs17062125	T	C	0.3896	0.9837	0.0711	4.357e-08	291	0.0935316	29.8197
Methionine sulfone	rs17425590	T	C	-0.3184	0.0276	0.0539	3.443e-09	291	0.107076	34.6556
Methionine sulfone	rs181433805	T	C	0.1373	0.0907	0.0301	5.212e-06	291	0.0667302	20.6639
Methionine sulfone	rs182888000	T	G	-0.3912	0.0103	0.0829	2.389e-06	291	0.071084	22.1153
Methionine sulfone	rs183534833	A	T	0.5469	0.9936	0.1168	2.867e-06	291	0.0700633	21.7738
Methionine sulfone	rs184067128	C	G	-0.5523	0.0052	0.1238	8.208e-06	291	0.0640154	19.7658
Methionine sulfone	rs189527363	T	C	-0.3235	0.0278	0.0629	2.684e-07	291	0.083324	26.2695
Methionine sulfone	rs192758397	A	G	-0.3117	0.02	0.0626	6.347e-07	291	0.0785096	24.6224
Methionine sulfone	rs2495044	T	C	-0.6071	0.0076	0.1077	1.737e-08	291	0.0984439	31.5569
Methionine sulfone	rs35286918	A	T	0.2307	0.9718	0.0514	7.14e-06	291	0.064745	20.0066
Methionine sulfone	rs35661976	T	C	-0.2666	0.0278	0.053	5.027e-07	291	0.0799955	25.1289
Methionine sulfone	rs35763250	A	G	0.3693	0.9819	0.0746	7.43e-07	291	0.0776735	24.3381
Methionine sulfone	rs3802487	A	G	-0.1124	0.1999	0.0215	1.67e-07	291	0.0858572	27.1432
Methionine sulfone	rs60928623	T	C	-0.4451	0.0096	0.1003	9.054e-06	291	0.0633843	19.5577
Methionine sulfone	rs61823502	A	C	-0.6189	0.0052	0.1255	8.238e-07	291	0.0771263	24.1523
Methionine sulfone	rs62177978	T	C	0.1238	0.1321	0.0279	8.867e-06	291	0.0633733	19.5541
Methionine sulfone	rs62321340	A	G	0.372	0.9881	0.0815	5.016e-06	291	0.0668109	20.6907
Methionine sulfone	rs6546857	A	G	0.137	0.7617	0.0203	1.422e-11	291	0.135333	45.2328
Methionine sulfone	rs6723675	T	C	0.1639	0.9295	0.0352	3.152e-06	291	0.069338	21.5317
Methionine sulfone	rs71535811	T	C	-0.1837	0.0527	0.0405	5.672e-06	291	0.066031	20.4321
Methionine sulfone	rs7234939	T	C	-0.0795	0.48	0.017	2.907e-06	291	0.0698994	21.7191
Methionine sulfone	rs72731390	T	C	0.19	0.9331	0.036	1.346e-07	291	0.0873593	27.6635
Methionine sulfone	rs72871316	T	G	-0.2114	0.0385	0.0478	9.722e-06	291	0.062981	19.4249
Methionine sulfone	rs72948361	T	C	-0.0867	0.7031	0.0189	4.675e-06	291	0.0674372	20.8987
Methionine sulfone	rs73219086	T	C	-0.4871	0.0094	0.0949	2.859e-07	291	0.0830179	26.1643
Methionine sulfone	rs73560432	T	C	-0.7116	0.0035	0.1444	8.359e-07	291	0.0770254	24.1181
Methionine sulfone	rs73599442	T	C	-0.4119	0.0161	0.0797	2.362e-07	291	0.0840691	26.526
Methionine sulfone	rs74558054	T	C	-0.2914	0.0223	0.0603	1.339e-06	291	0.0742894	23.1926
Methionine sulfone	rs74613220	A	G	-0.2308	0.0327	0.0508	5.5e-06	291	0.0662352	20.4998
Methionine sulfone	rs75159722	T	C	-0.42	0.0105	0.0871	1.409e-06	291	0.0739919	23.0923
Methionine sulfone	rs77137338	C	G	-0.3654	0.017	0.0799	4.829e-06	291	0.0670515	20.7706
Methionine sulfone	rs77518329	A	G	-0.6079	0.0052	0.1231	7.946e-07	291	0.0773224	24.2188
Methionine sulfone	rs78472272	T	C	-0.446	0.0085	0.0965	3.821e-06	291	0.0683847	21.2139
Methionine sulfone	rs78772931	A	G	-0.2587	0.0258	0.0568	5.173e-06	291	0.0665423	20.6016
Methionine sulfone	rs843160	T	G	0.1384	0.8874	0.0274	4.286e-07	291	0.0806081	25.3382
O-sulfo-l-tyrosine	rs142713453	T	C	0.1516	0.0363	0.0327	3.629e-06	291	0.06878	21.3456
O-sulfo-l-tyrosine	rs17875581	T	C	-0.1512	0.9664	0.0339	8.088e-06	291	0.0639872	19.7565
O-sulfo-l-tyrosine	rs2478832	T	C	-0.0556	0.4477	0.0122	4.95e-06	291	0.0666187	20.6269
O-sulfo-l-tyrosine	rs28394770	T	C	-0.0698	0.8204	0.0156	7.356e-06	291	0.0643685	19.8823
O-sulfo-l-tyrosine	rs36095441	T	C	0.1778	0.0313	0.0341	1.884e-07	291	0.0854423	26.9997
O-sulfo-l-tyrosine	rs6024879	T	C	-0.0635	0.7776	0.0134	2.114e-06	291	0.0716409	22.3019
O-sulfo-l-tyrosine	rs62072397	A	T	0.0829	0.1277	0.0168	7.728e-07	291	0.0772144	24.1822
O-sulfo-l-tyrosine	rs703845	A	G	-0.0605	0.2997	0.0134	6.241e-06	291	0.0654642	20.2445
O-sulfo-l-tyrosine	rs719797	A	C	0.0796	0.129	0.0162	9.075e-07	291	0.0766105	23.9773
O-sulfo-l-tyrosine	rs7212984	T	C	0.0623	0.7608	0.0137	5.333e-06	291	0.0663479	20.5371
O-sulfo-l-tyrosine	rs72756358	A	T	-0.085	0.8976	0.0189	6.517e-06	291	0.0649887	20.0872
O-sulfo-l-tyrosine	rs72831294	A	G	0.1174	0.9537	0.0263	8.03e-06	291	0.0640866	19.7893
O-sulfo-l-tyrosine	rs73290096	T	G	0.1704	0.0276	0.0366	3.181e-06	291	0.0693238	21.5269
O-sulfo-l-tyrosine	rs76988974	T	C	0.1243	0.0456	0.0275	6.123e-06	291	0.0656018	20.29
O-sulfo-l-tyrosine	rs7829476	A	G	0.0639	0.1804	0.0143	7.333e-06	291	0.0642117	19.8305
Oxalate (ethanedioate)	rs10013688	A	T	-0.2281	0.0056	0.0416	4.224e-08	291	0.093642	29.8586
Oxalate (ethanedioate)	rs10129978	A	C	0.0794	0.9537	0.0145	4.78e-08	291	0.0934158	29.779
Oxalate (ethanedioate)	rs10182309	T	C	0.1169	0.981	0.0249	2.706e-06	291	0.0704092	21.8895
Oxalate (ethanedioate)	rs1018738	T	C	-0.0539	0.0996	0.0107	4.822e-07	291	0.0802061	25.2008
Oxalate (ethanedioate)	rs1049601	A	G	-0.1267	0.0158	0.0269	2.579e-06	291	0.0708351	22.032
Oxalate (ethanedioate)	rs10507310	A	G	0.3294	0.9936	0.0533	6.515e-10	291	0.116022	37.9313
Oxalate (ethanedioate)	rs11035087	C	G	0.1712	0.9863	0.0267	1.51e-10	291	0.123794	40.831
Oxalate (ethanedioate)	rs111317271	T	G	-0.1084	0.0219	0.0244	9.012e-06	291	0.0635164	19.6012
Oxalate (ethanedioate)	rs111501930	A	G	-0.0779	0.0377	0.0174	7.741e-06	291	0.0644399	19.9059
Oxalate (ethanedioate)	rs111715572	T	C	-0.3508	0.0034	0.0492	1.045e-12	291	0.14872	50.4887
Oxalate (ethanedioate)	rs111745450	T	G	0.1721	0.9918	0.0388	8.971e-06	291	0.0633276	19.539
Oxalate (ethanedioate)	rs111812230	A	G	-0.1011	0.0273	0.0215	2.68e-06	291	0.0706197	21.9599
Oxalate (ethanedioate)	rs111936470	T	C	-0.1157	0.0175	0.0248	2.962e-06	291	0.0695897	21.6156
Oxalate (ethanedioate)	rs112021016	T	G	0.2386	0.9944	0.0442	6.874e-08	291	0.091024	28.9402
Oxalate (ethanedioate)	rs112232551	T	G	0.1474	0.987	0.0288	3.081e-07	291	0.0825818	26.0145
Oxalate (ethanedioate)	rs112248477	A	T	-0.1657	0.0149	0.0309	8.229e-08	291	0.089931	28.5583
Oxalate (ethanedioate)	rs112423197	T	C	-0.2016	0.0069	0.0387	1.844e-07	291	0.0852992	26.9503
Oxalate (ethanedioate)	rs112442170	T	C	-0.0799	0.04	0.0172	3.184e-06	291	0.0690361	21.431
Oxalate (ethanedioate)	rs112677781	A	G	0.0903	0.9654	0.0169	8.443e-08	291	0.0893436	28.3535
Oxalate (ethanedioate)	rs112714720	T	C	0.0674	0.9493	0.0149	6.251e-06	291	0.0656965	20.3213
Oxalate (ethanedioate)	rs112912501	T	C	0.1994	0.9945	0.0441	6.119e-06	291	0.0656436	20.3038
Oxalate (ethanedioate)	rs113004122	T	C	-0.0654	0.0618	0.0144	5.679e-06	291	0.0661905	20.485
Oxalate (ethanedioate)	rs113347481	A	G	-0.1198	0.0249	0.0215	2.531e-08	291	0.0964086	30.8348
Oxalate (ethanedioate)	rs113498618	C	G	-0.0793	0.0341	0.017	3.263e-06	291	0.0695726	21.6099
Oxalate (ethanedioate)	rs113520903	A	T	0.1677	0.9905	0.0374	7.248e-06	291	0.0646271	19.9677
Oxalate (ethanedioate)	rs113669818	C	G	-0.1629	0.0124	0.0243	2.072e-11	291	0.133773	44.6308
Oxalate (ethanedioate)	rs113775752	A	T	-0.115	0.0232	0.0221	1.89e-07	291	0.0851291	26.8916
Oxalate (ethanedioate)	rs113794425	T	C	-0.1141	0.0268	0.0229	6.064e-07	291	0.0786055	24.655
Oxalate (ethanedioate)	rs114162640	T	G	0.1466	0.9853	0.0295	6.707e-07	291	0.0782267	24.5261
Oxalate (ethanedioate)	rs114326030	T	C	-0.251	0.0035	0.0557	6.515e-06	291	0.0652302	20.167
Oxalate (ethanedioate)	rs114637089	A	G	-0.1555	0.0173	0.0268	6.954e-09	291	0.103694	33.4346
Oxalate (ethanedioate)	rs114795005	C	G	0.1152	0.9808	0.0246	2.926e-06	291	0.070079	21.7791
Oxalate (ethanedioate)	rs114819946	T	C	-0.1502	0.014	0.0279	7.671e-08	291	0.0905744	28.783
Oxalate (ethanedioate)	rs114849573	T	C	-0.1484	0.0172	0.0241	7.456e-10	291	0.115278	37.6564
Oxalate (ethanedioate)	rs114870166	A	C	0.0881	0.967	0.0184	1.776e-06	291	0.0730281	22.7678
Oxalate (ethanedioate)	rs114993192	C	G	-0.1184	0.0251	0.0203	5.454e-09	291	0.104666	33.7844
Oxalate (ethanedioate)	rs115127458	T	C	-0.1375	0.0207	0.0269	3.168e-07	291	0.0823885	25.9481
Oxalate (ethanedioate)	rs115379452	T	C	0.0972	0.9796	0.0215	5.913e-06	291	0.065627	20.2983
Oxalate (ethanedioate)	rs115393731	T	G	0.127	0.9816	0.0245	2.22e-07	291	0.0845328	26.6858
Oxalate (ethanedioate)	rs115480183	A	G	-0.114	0.0227	0.0215	1.097e-07	291	0.0881021	27.9214
Oxalate (ethanedioate)	rs115569679	T	C	-0.122	0.019	0.0233	1.581e-07	291	0.0861019	27.2278
Oxalate (ethanedioate)	rs115757213	T	G	0.1841	0.9879	0.0285	1.001e-10	291	0.125409	41.4403
Oxalate (ethanedioate)	rs11578437	T	C	-0.1224	0.0232	0.0273	7.442e-06	291	0.0646152	19.9638
Oxalate (ethanedioate)	rs115889958	A	G	0.0898	0.9665	0.0186	1.402e-06	291	0.07416	23.149
Oxalate (ethanedioate)	rs116023399	A	C	0.1142	0.9784	0.0241	2.196e-06	291	0.0716348	22.2999
Oxalate (ethanedioate)	rs116153181	T	C	-0.1461	0.0109	0.0326	7.292e-06	291	0.0645634	19.9467
Oxalate (ethanedioate)	rs116319294	T	C	-0.1227	0.0209	0.0249	8.152e-07	291	0.0770177	24.1154
Oxalate (ethanedioate)	rs116360706	A	G	0.1911	0.9909	0.0386	7.287e-07	291	0.0776843	24.3417
Oxalate (ethanedioate)	rs116575409	T	C	-0.1559	0.014	0.0318	9.408e-07	291	0.0762921	23.8695
Oxalate (ethanedioate)	rs116716302	T	C	-0.1888	0.014	0.0319	3.21e-09	291	0.10744	34.7878
Oxalate (ethanedioate)	rs116768603	A	G	0.1459	0.9794	0.0202	4.564e-13	291	0.15202	51.8099
Oxalate (ethanedioate)	rs116935291	A	G	0.0956	0.9692	0.0189	3.986e-07	291	0.0808167	25.4096
Oxalate (ethanedioate)	rs116935983	T	C	0.1424	0.9881	0.0315	6.17e-06	291	0.065619	20.2957
Oxalate (ethanedioate)	rs116976438	A	C	-0.1576	0.0116	0.0334	2.373e-06	291	0.0710735	22.1118
Oxalate (ethanedioate)	rs116979745	A	G	0.1422	0.9875	0.0285	5.898e-07	291	0.0788074	24.7237
Oxalate (ethanedioate)	rs116998553	T	C	-0.1208	0.0188	0.0238	3.899e-07	291	0.0813293	25.585
Oxalate (ethanedioate)	rs117052016	A	G	-0.1206	0.0269	0.0214	1.647e-08	291	0.0983985	31.5407
Oxalate (ethanedioate)	rs117083731	A	G	0.2719	0.9965	0.0532	3.233e-07	291	0.0823701	25.9418
Oxalate (ethanedioate)	rs117150307	A	G	-0.1488	0.0119	0.0293	3.945e-07	291	0.0814137	25.6139
Oxalate (ethanedioate)	rs117165863	A	G	0.2874	0.9944	0.0416	5.125e-12	291	0.140907	47.4015
Oxalate (ethanedioate)	rs117179365	A	G	0.1936	0.9911	0.0331	5.025e-09	291	0.105194	33.975
Oxalate (ethanedioate)	rs117193023	T	C	-0.1449	0.0165	0.0258	1.901e-08	291	0.0977936	31.3258
Oxalate (ethanedioate)	rs117291780	T	C	-0.1625	0.0189	0.0268	1.303e-09	291	0.112169	36.5125
Oxalate (ethanedioate)	rs117364482	A	G	0.1047	0.9773	0.023	5.306e-06	291	0.0664768	20.5799
Oxalate (ethanedioate)	rs117376254	A	C	-0.1765	0.0116	0.0335	1.31e-07	291	0.0870839	27.568
Oxalate (ethanedioate)	rs117410936	C	G	0.1559	0.9864	0.0293	1.068e-07	291	0.0886631	28.1165
Oxalate (ethanedioate)	rs117498114	T	C	-0.0577	0.064	0.0129	7.346e-06	291	0.0643284	19.869
Oxalate (ethanedioate)	rs117609038	T	C	-0.1671	0.0111	0.0316	1.237e-07	291	0.0876675	27.7705
Oxalate (ethanedioate)	rs117706177	C	G	-0.0882	0.0263	0.0193	4.714e-06	291	0.0669621	20.7409
Oxalate (ethanedioate)	rs117706319	T	C	-0.1372	0.0189	0.0236	5.796e-09	291	0.104057	33.5652
Oxalate (ethanedioate)	rs117721166	T	C	-0.0888	0.0436	0.0172	2.493e-07	291	0.0839101	26.4712
Oxalate (ethanedioate)	rs117875166	A	G	0.0904	0.9728	0.0197	4.444e-06	291	0.0674792	20.9127
Oxalate (ethanedioate)	rs117911084	T	C	0.0969	0.9673	0.0186	1.784e-07	291	0.0853105	26.9542
Oxalate (ethanedioate)	rs117913421	A	G	0.2211	0.9931	0.039	1.413e-08	291	0.099462	31.9193
Oxalate (ethanedioate)	rs117975477	A	G	-0.2342	0.0084	0.037	2.522e-10	291	0.12102	39.7901
Oxalate (ethanedioate)	rs118027537	T	C	0.4336	0.9966	0.0492	1.227e-18	291	0.210674	77.1353
Oxalate (ethanedioate)	rs118056633	T	G	0.1007	0.9717	0.0212	1.97e-06	291	0.0719554	22.4074
Oxalate (ethanedioate)	rs118123320	T	C	-0.1517	0.0123	0.0281	6.935e-08	291	0.0910358	28.9443
Oxalate (ethanedioate)	rs118149586	A	G	-0.1229	0.0191	0.0246	6.029e-07	291	0.0789955	24.7878
Oxalate (ethanedioate)	rs11904224	T	C	-0.1221	0.0251	0.0228	8.192e-08	291	0.0897114	28.4817
Oxalate (ethanedioate)	rs11922304	T	C	0.162	0.985	0.025	9.724e-11	291	0.126101	41.7018
Oxalate (ethanedioate)	rs11930992	T	C	-0.0403	0.1657	0.0091	9.775e-06	291	0.0631406	19.4775
Oxalate (ethanedioate)	rs11955164	T	C	-0.1006	0.0173	0.0224	6.867e-06	291	0.064819	20.0311
Oxalate (ethanedioate)	rs12196807	T	C	0.211	0.9915	0.0369	1.076e-08	291	0.101012	32.4726
Oxalate (ethanedioate)	rs12214518	A	G	0.1032	0.9697	0.0194	1.1e-07	291	0.0886257	28.1035
Oxalate (ethanedioate)	rs12406251	T	C	-0.081	0.04	0.0176	4.15e-06	291	0.0678482	21.0353
Oxalate (ethanedioate)	rs12419461	A	G	-0.1329	0.0191	0.0262	3.96e-07	291	0.0812377	25.5536
Oxalate (ethanedioate)	rs12454633	A	G	-0.1165	0.0202	0.0212	4.138e-08	291	0.0940172	29.9906
Oxalate (ethanedioate)	rs12825370	C	G	-0.0912	0.0279	0.0204	7.631e-06	291	0.064267	19.8488
Oxalate (ethanedioate)	rs12919422	A	G	-0.1249	0.0184	0.0259	1.362e-06	291	0.0740018	23.0957
Oxalate (ethanedioate)	rs12979797	A	T	-0.0814	0.0385	0.0179	5.129e-06	291	0.066349	20.5375
Oxalate (ethanedioate)	rs13106120	A	G	-0.1038	0.0236	0.0212	1.014e-06	291	0.0761114	23.8083
Oxalate (ethanedioate)	rs138187811	A	G	0.2065	0.994	0.0442	2.968e-06	291	0.0697736	21.6771
Oxalate (ethanedioate)	rs138873002	A	G	-0.1421	0.0177	0.0263	6.405e-08	291	0.0911727	28.9922
Oxalate (ethanedioate)	rs139013298	C	G	0.2928	0.9944	0.0417	2.099e-12	291	0.144879	48.9638
Oxalate (ethanedioate)	rs139397654	T	C	-0.0915	0.0349	0.0203	6.473e-06	291	0.0652601	20.1769
Oxalate (ethanedioate)	rs139561734	T	C	0.117	0.9754	0.0199	4.264e-09	291	0.106176	34.3297
Oxalate (ethanedioate)	rs139681582	C	G	0.2353	0.9918	0.0388	1.35e-09	291	0.112202	36.5246
Oxalate (ethanedioate)	rs139740085	T	C	-0.1051	0.0241	0.0211	6.387e-07	291	0.0785622	24.6403
Oxalate (ethanedioate)	rs139753692	A	G	0.1759	0.9931	0.0382	4.217e-06	291	0.0679153	21.0576
Oxalate (ethanedioate)	rs139991506	T	G	0.3833	0.9966	0.0495	9.835e-15	291	0.170848	59.5487
Oxalate (ethanedioate)	rs1399998	T	C	0.4102	0.9966	0.0494	1.001e-16	291	0.191556	68.4766
Oxalate (ethanedioate)	rs140124886	C	G	-0.0823	0.0359	0.0178	3.92e-06	291	0.0684352	21.2307
Oxalate (ethanedioate)	rs140259912	T	C	0.1954	0.9908	0.035	2.45e-08	291	0.0967454	30.9541
Oxalate (ethanedioate)	rs140407951	A	C	-0.157	0.0246	0.0221	1.215e-12	291	0.147797	50.121
Oxalate (ethanedioate)	rs140528645	A	C	-0.133	0.0141	0.0281	2.237e-06	291	0.0714807	22.2482
Oxalate (ethanedioate)	rs140589682	A	G	-0.1857	0.0147	0.0317	4.435e-09	291	0.105487	34.0808
Oxalate (ethanedioate)	rs140589732	T	G	-0.1125	0.0195	0.0245	4.393e-06	291	0.0675616	20.9401
Oxalate (ethanedioate)	rs140654618	T	C	0.1561	0.9882	0.0313	5.862e-07	291	0.0787418	24.7014
Oxalate (ethanedioate)	rs140756682	T	C	0.1684	0.9871	0.0298	1.598e-08	291	0.0988867	31.7144
Oxalate (ethanedioate)	rs140803120	C	G	-0.2529	0.0035	0.0542	3.03e-06	291	0.0696099	21.6224
Oxalate (ethanedioate)	rs141109644	T	G	0.1302	0.981	0.0248	1.474e-07	291	0.0865215	27.3731
Oxalate (ethanedioate)	rs141148619	T	C	0.1348	0.9873	0.0299	6.484e-06	291	0.0652864	20.1856
Oxalate (ethanedioate)	rs141214255	A	G	-0.2054	0.0054	0.0457	7.112e-06	291	0.0649124	20.062
Oxalate (ethanedioate)	rs141492838	A	G	-0.1688	0.0104	0.0322	1.61e-07	291	0.0862878	27.2922
Oxalate (ethanedioate)	rs141511451	A	G	-0.1785	0.0082	0.0383	3.149e-06	291	0.0694579	21.5717
Oxalate (ethanedioate)	rs141568393	A	G	0.2013	0.9893	0.0319	2.854e-10	291	0.120369	39.5468
Oxalate (ethanedioate)	rs141771810	T	G	-0.1111	0.019	0.025	9.187e-06	291	0.0635533	19.6134
Oxalate (ethanedioate)	rs142115528	A	C	-0.1363	0.0163	0.026	1.519e-07	291	0.08629	27.2929
Oxalate (ethanedioate)	rs142213803	A	G	-0.2563	0.0056	0.0418	8.815e-10	291	0.114415	37.3379
Oxalate (ethanedioate)	rs142296018	T	C	-0.1607	0.0111	0.0353	5.31e-06	291	0.0664831	20.582
Oxalate (ethanedioate)	rs142597795	A	G	-0.1274	0.019	0.0247	2.455e-07	291	0.0837643	26.421
Oxalate (ethanedioate)	rs142625039	T	C	0.2357	0.9932	0.0413	1.193e-08	291	0.100659	32.3462
Oxalate (ethanedioate)	rs142824563	A	T	0.1934	0.9858	0.0308	3.436e-10	291	0.119326	39.1576
Oxalate (ethanedioate)	rs142970317	T	C	-0.2022	0.0116	0.0262	1.163e-14	291	0.169901	59.1513
Oxalate (ethanedioate)	rs143065712	A	G	0.1553	0.9861	0.0278	2.236e-08	291	0.0968541	30.9926
Oxalate (ethanedioate)	rs143142132	T	C	-0.3961	0.0034	0.0493	9.595e-16	291	0.181556	64.1093
Oxalate (ethanedioate)	rs143353813	T	G	-0.109	0.0189	0.0245	8.461e-06	291	0.0636867	19.6574
Oxalate (ethanedioate)	rs143431590	C	G	0.1521	0.9872	0.031	9.035e-07	291	0.0764053	23.9078
Oxalate (ethanedioate)	rs143519306	A	G	0.1945	0.9887	0.0297	5.704e-11	291	0.128448	42.5923
Oxalate (ethanedioate)	rs143527106	A	T	-0.1374	0.0132	0.0301	5.074e-06	291	0.0668209	20.694
Oxalate (ethanedioate)	rs143880063	A	G	0.0958	0.976	0.0211	5.786e-06	291	0.0661529	20.4725
Oxalate (ethanedioate)	rs144118346	A	G	-0.1426	0.0139	0.0279	3.367e-07	291	0.0823763	25.9439
Oxalate (ethanedioate)	rs144179502	T	C	-0.1482	0.0118	0.0318	3.175e-06	291	0.0694525	21.5698
Oxalate (ethanedioate)	rs144311111	T	C	-0.1575	0.0108	0.0328	1.578e-06	291	0.0734183	22.8991
Oxalate (ethanedioate)	rs144580260	A	T	-0.2359	0.0092	0.0331	1.028e-12	291	0.148606	50.4434
Oxalate (ethanedioate)	rs144586629	A	G	0.1451	0.9861	0.0328	9.432e-06	291	0.0630127	19.4353
Oxalate (ethanedioate)	rs144607545	T	C	-0.1133	0.0166	0.0256	9.836e-06	291	0.0630661	19.4529
Oxalate (ethanedioate)	rs144664612	A	C	-0.0919	0.0308	0.0194	2.134e-06	291	0.0715934	22.286
Oxalate (ethanedioate)	rs144778988	T	C	-0.1215	0.0193	0.0242	4.939e-07	291	0.0797169	25.0338
Oxalate (ethanedioate)	rs144945560	A	G	-0.0652	0.0516	0.0135	1.26e-06	291	0.0742076	23.165
Oxalate (ethanedioate)	rs145119123	T	G	-0.1223	0.0258	0.0213	1.018e-08	291	0.101763	32.7415
Oxalate (ethanedioate)	rs145166052	A	G	-0.1076	0.024	0.0227	2.064e-06	291	0.0716769	22.314
Oxalate (ethanedioate)	rs145212527	T	G	0.0764	0.9621	0.0154	6.852e-07	291	0.0779816	24.4428
Oxalate (ethanedioate)	rs145489384	C	G	0.1382	0.975	0.0203	1.027e-11	291	0.137387	46.0287
Oxalate (ethanedioate)	rs145672203	A	T	-0.2595	0.0055	0.0449	7.515e-09	291	0.102967	33.1732
Oxalate (ethanedioate)	rs145684027	A	G	0.1046	0.9692	0.0204	2.91e-07	291	0.0828601	26.1101
Oxalate (ethanedioate)	rs145837591	T	C	0.2716	0.9965	0.0534	3.754e-07	291	0.081639	25.6911
Oxalate (ethanedioate)	rs146081669	T	G	0.1793	0.9893	0.0328	4.728e-08	291	0.0931252	29.6768
Oxalate (ethanedioate)	rs146420055	A	G	-0.2031	0.0139	0.035	6.661e-09	291	0.103714	33.4417
Oxalate (ethanedioate)	rs146476228	T	C	0.1438	0.9846	0.0251	9.536e-09	291	0.101359	32.5968
Oxalate (ethanedioate)	rs146494453	T	G	-0.1456	0.0154	0.0267	4.944e-08	291	0.0927152	29.5328
Oxalate (ethanedioate)	rs146523699	T	C	-0.1369	0.0125	0.0296	3.853e-06	291	0.068474	21.2436
Oxalate (ethanedioate)	rs146591438	T	C	-0.1873	0.008	0.0405	3.661e-06	291	0.0684655	21.2408
Oxalate (ethanedioate)	rs146783469	A	G	0.4024	0.9966	0.0495	4.473e-16	291	0.185069	65.6312
Oxalate (ethanedioate)	rs146787559	A	G	-0.1684	0.0136	0.0265	1.939e-10	291	0.12186	40.1049
Oxalate (ethanedioate)	rs146807691	A	G	-0.1667	0.0127	0.0299	2.386e-08	291	0.0965074	30.8698
Oxalate (ethanedioate)	rs146808481	C	G	0.1115	0.9739	0.0202	3.188e-08	291	0.0947783	30.2588
Oxalate (ethanedioate)	rs146857350	A	T	-0.2846	0.0066	0.0297	9.474e-22	291	0.23986	91.1931
Oxalate (ethanedioate)	rs146943768	A	C	0.1072	0.9789	0.0209	2.929e-07	291	0.0829116	26.1277
Oxalate (ethanedioate)	rs147112170	T	C	-0.174	0.0209	0.0265	5.165e-11	291	0.129037	42.8165
Oxalate (ethanedioate)	rs147277444	A	G	-0.236	0.0056	0.0438	6.924e-08	291	0.0907157	28.8324
Oxalate (ethanedioate)	rs147393151	T	C	-0.1865	0.0069	0.0379	8.518e-07	291	0.0768197	24.0483
Oxalate (ethanedioate)	rs147412044	T	C	-0.4158	0.0034	0.0495	4.677e-17	291	0.195154	70.0751
Oxalate (ethanedioate)	rs147431517	A	G	-0.2703	0.0035	0.0544	6.818e-07	291	0.0782052	24.5188
Oxalate (ethanedioate)	rs147589962	T	C	0.1728	0.9879	0.0278	5.124e-10	291	0.117209	38.371
Oxalate (ethanedioate)	rs147630371	T	C	0.168	0.9894	0.0333	4.591e-07	291	0.0804307	25.2775
Oxalate (ethanedioate)	rs147668310	A	G	-0.1318	0.0168	0.0222	2.726e-09	291	0.108038	35.005
Oxalate (ethanedioate)	rs147668949	A	G	-0.4252	0.0034	0.0495	8.476e-18	291	0.202273	73.2792
Oxalate (ethanedioate)	rs147687023	A	G	-0.0945	0.0289	0.0173	5.029e-08	291	0.0930005	29.633
Oxalate (ethanedioate)	rs147783727	A	G	-0.1421	0.015	0.0277	2.865e-07	291	0.0829346	26.1357
Oxalate (ethanedioate)	rs147790686	C	G	-0.116	0.0297	0.0215	6.958e-08	291	0.0909369	28.9097
Oxalate (ethanedioate)	rs147943553	A	C	-0.0766	0.0398	0.0163	2.431e-06	291	0.0705377	21.9325
Oxalate (ethanedioate)	rs147990088	T	C	-0.2187	0.0056	0.0435	5.031e-07	291	0.0799194	25.1029
Oxalate (ethanedioate)	rs148196008	A	C	-0.247	0.0056	0.0428	8.067e-09	291	0.102696	33.0759
Oxalate (ethanedioate)	rs148256401	T	G	0.2631	0.9965	0.0545	1.396e-06	291	0.0741477	23.1448
Oxalate (ethanedioate)	rs148405405	A	G	0.3097	0.9915	0.0347	4.04e-19	291	0.214907	79.1094
Oxalate (ethanedioate)	rs148406824	T	C	-0.1544	0.0123	0.0327	2.31e-06	291	0.0711617	22.1413
Oxalate (ethanedioate)	rs148565219	A	G	0.1489	0.9879	0.0321	3.418e-06	291	0.0688503	21.369
Oxalate (ethanedioate)	rs148579225	A	G	0.2003	0.9945	0.0445	6.744e-06	291	0.0650906	20.1209
Oxalate (ethanedioate)	rs148634236	A	C	-0.2423	0.0035	0.0533	5.479e-06	291	0.0663076	20.5238
Oxalate (ethanedioate)	rs149019719	A	G	-0.3655	0.0034	0.0493	1.256e-13	291	0.158873	54.5866
Oxalate (ethanedioate)	rs149080068	C	G	0.2741	0.9945	0.0435	2.972e-10	291	0.12006	39.4316
Oxalate (ethanedioate)	rs149088714	A	G	-0.1584	0.0105	0.0306	2.164e-07	291	0.0843178	26.6117
Oxalate (ethanedioate)	rs149242293	T	C	0.0848	0.9563	0.0158	7.169e-08	291	0.0900723	28.6077
Oxalate (ethanedioate)	rs149277200	T	G	0.228	0.9908	0.0333	7.718e-12	291	0.138746	46.5571
Oxalate (ethanedioate)	rs149424092	A	T	0.184	0.9891	0.0353	1.874e-07	291	0.085394	26.9831
Oxalate (ethanedioate)	rs149442674	A	G	0.134	0.9791	0.0224	2.167e-09	291	0.109509	35.5401
Oxalate (ethanedioate)	rs149916500	T	G	-0.1764	0.0096	0.034	2.06e-07	291	0.084669	26.7328
Oxalate (ethanedioate)	rs149955104	A	G	-0.1528	0.0104	0.0318	1.523e-06	291	0.073509	22.9296
Oxalate (ethanedioate)	rs150077419	A	G	-0.173	0.0092	0.0343	4.492e-07	291	0.0803922	25.2644
Oxalate (ethanedioate)	rs150193624	A	G	0.2063	0.9944	0.0439	2.616e-06	291	0.0705357	21.9318
Oxalate (ethanedioate)	rs150454290	A	G	-0.1837	0.0087	0.035	1.51e-07	291	0.0864785	27.3582
Oxalate (ethanedioate)	rs150521029	A	T	0.2266	0.9944	0.0434	1.841e-07	291	0.0856559	27.0735
Oxalate (ethanedioate)	rs150548187	A	C	-0.1621	0.0104	0.0322	4.629e-07	291	0.0801118	25.1686
Oxalate (ethanedioate)	rs150569806	T	C	0.1381	0.9881	0.0288	1.658e-06	291	0.0732288	22.8353
Oxalate (ethanedioate)	rs150674662	A	G	-0.1837	0.0139	0.0263	2.81e-12	291	0.143582	48.452
Oxalate (ethanedioate)	rs150766233	T	G	-0.2087	0.0069	0.0393	1.129e-07	291	0.0883478	28.0069
Oxalate (ethanedioate)	rs150868792	T	C	-0.1356	0.0139	0.0281	1.374e-06	291	0.0740936	23.1266
Oxalate (ethanedioate)	rs151167122	T	C	0.168	0.9914	0.0362	3.423e-06	291	0.0689126	21.3898
Oxalate (ethanedioate)	rs151183648	T	G	-0.1652	0.0146	0.032	2.451e-07	291	0.0839014	26.4682
Oxalate (ethanedioate)	rs1536089	A	G	-0.268	0.0085	0.0366	2.416e-13	291	0.155586	53.2491
Oxalate (ethanedioate)	rs1609839	A	G	-0.0855	0.043	0.0171	6.173e-07	291	0.0791139	24.8282
Oxalate (ethanedioate)	rs16903027	T	C	-0.1192	0.0174	0.0251	2.088e-06	291	0.0719273	22.398
Oxalate (ethanedioate)	rs17027464	A	T	-0.0597	0.1027	0.0113	1.309e-07	291	0.0875227	27.7202
Oxalate (ethanedioate)	rs17137998	A	C	-0.1572	0.0152	0.0276	1.284e-08	291	0.100298	32.2175
Oxalate (ethanedioate)	rs17189086	A	G	-0.2082	0.0055	0.0447	3.182e-06	291	0.0693787	21.5452
Oxalate (ethanedioate)	rs17377659	A	T	-0.094	0.03	0.0211	8.74e-06	291	0.0638476	19.7104
Oxalate (ethanedioate)	rs181082288	A	G	0.0917	0.9698	0.019	1.498e-06	291	0.0741133	23.1332
Oxalate (ethanedioate)	rs183062840	A	C	0.0933	0.9711	0.021	9.247e-06	291	0.0635227	19.6033
Oxalate (ethanedioate)	rs184378705	A	C	-0.3054	0.0035	0.054	1.508e-08	291	0.0990302	31.7655
Oxalate (ethanedioate)	rs184536601	A	T	-0.1421	0.0159	0.0313	5.806e-06	291	0.0661434	20.4694
Oxalate (ethanedioate)	rs184700794	T	G	0.2408	0.9944	0.0438	3.915e-08	291	0.0940926	30.0172
Oxalate (ethanedioate)	rs186462816	T	G	-0.1443	0.0132	0.03	1.498e-06	291	0.0736499	22.9771
Oxalate (ethanedioate)	rs1868927	A	T	-0.1823	0.0101	0.0326	2.255e-08	291	0.0970325	31.0558
Oxalate (ethanedioate)	rs186974323	T	G	0.279	0.9944	0.0417	2.214e-11	291	0.133322	44.4571
Oxalate (ethanedioate)	rs188486723	C	G	0.1522	0.987	0.0331	4.132e-06	291	0.067736	20.998
Oxalate (ethanedioate)	rs188491119	T	C	0.1798	0.9931	0.0384	2.812e-06	291	0.0700613	21.7732
Oxalate (ethanedioate)	rs1885631	A	C	-0.088	0.0273	0.0193	5.25e-06	291	0.066679	20.6469
Oxalate (ethanedioate)	rs189379029	A	C	-0.1944	0.0091	0.0395	8.61e-07	291	0.0768392	24.0549
Oxalate (ethanedioate)	rs190279780	A	G	-0.1971	0.0138	0.0269	2.42e-13	291	0.155756	53.318
Oxalate (ethanedioate)	rs190324195	A	G	-0.1346	0.0139	0.028	1.468e-06	291	0.0735689	22.9498
Oxalate (ethanedioate)	rs190355005	T	C	-0.1401	0.0175	0.0243	8.214e-09	291	0.102517	33.0118
Oxalate (ethanedioate)	rs192722072	T	G	-0.2643	0.0068	0.0434	1.13e-09	291	0.113039	36.8315
Oxalate (ethanedioate)	rs2002823	A	G	-0.2121	0.007	0.0364	5.621e-09	291	0.104486	33.7197
Oxalate (ethanedioate)	rs2069626	A	G	0.162	0.9863	0.034	1.942e-06	291	0.0723693	22.5464
Oxalate (ethanedioate)	rs2188683	A	G	-0.1792	0.0081	0.0392	4.984e-06	291	0.0670026	20.7543
Oxalate (ethanedioate)	rs2213888	A	G	0.1442	0.9895	0.0326	9.547e-06	291	0.0630002	19.4312
Oxalate (ethanedioate)	rs2450614	A	G	0.1845	0.993	0.0376	9.521e-07	291	0.0764186	23.9123
Oxalate (ethanedioate)	rs28517861	A	T	0.1977	0.9913	0.0349	1.459e-08	291	0.0993207	31.8689
Oxalate (ethanedioate)	rs28665565	T	C	-0.1215	0.0185	0.0253	1.6e-06	291	0.0734336	22.9043
Oxalate (ethanedioate)	rs28705153	T	C	-0.1102	0.0248	0.0218	4.085e-07	291	0.0807241	25.3779
Oxalate (ethanedioate)	rs28735184	T	C	0.2747	0.9931	0.0372	1.592e-13	291	0.157814	54.1547
Oxalate (ethanedioate)	rs28753202	T	G	-0.2253	0.0087	0.0409	3.695e-08	291	0.094429	30.1357
Oxalate (ethanedioate)	rs2892589	T	C	-0.0299	0.4093	0.0067	7.551e-06	291	0.0640546	19.7787
Oxalate (ethanedioate)	rs2892923	T	C	0.0774	0.9641	0.0169	4.935e-06	291	0.0672339	20.8312
Oxalate (ethanedioate)	rs3026057	A	T	-0.4444	0.0034	0.051	3.078e-18	291	0.206931	75.4072
Oxalate (ethanedioate)	rs305647	T	C	0.1185	0.967	0.0187	2.581e-10	291	0.121261	39.8803
Oxalate (ethanedioate)	rs34045881	T	C	-0.2045	0.0174	0.0272	5.024e-14	291	0.162653	56.1376
Oxalate (ethanedioate)	rs34567208	A	C	0.0874	0.9713	0.0193	6.277e-06	291	0.0658325	20.3663
Oxalate (ethanedioate)	rs34774664	C	G	-0.0804	0.0471	0.0158	3.505e-07	291	0.0817117	25.716
Oxalate (ethanedioate)	rs34914059	A	C	0.1115	0.9794	0.0231	1.351e-06	291	0.0741282	23.1383
Oxalate (ethanedioate)	rs35170539	A	C	-0.0595	0.1368	0.0091	5.644e-11	291	0.128094	42.4577
Oxalate (ethanedioate)	rs35772949	A	G	-0.1244	0.0191	0.0246	4.103e-07	291	0.0807788	25.3966
Oxalate (ethanedioate)	rs35974308	T	C	-0.1094	0.0203	0.0243	6.895e-06	291	0.0651159	20.1292
Oxalate (ethanedioate)	rs36793	T	C	0.1508	0.986	0.0321	2.657e-06	291	0.070494	21.9178
Oxalate (ethanedioate)	rs369632734	T	G	-0.1114	0.0215	0.0239	3.077e-06	291	0.0694722	21.5764
Oxalate (ethanedioate)	rs376404777	A	G	-0.1752	0.0122	0.0279	3.59e-10	291	0.119337	39.162
Oxalate (ethanedioate)	rs3843995	A	G	0.0464	0.8438	0.0094	7.296e-07	291	0.077262	24.1983
Oxalate (ethanedioate)	rs3924012	T	G	-0.0866	0.0341	0.0168	2.359e-07	291	0.0836711	26.3889
Oxalate (ethanedioate)	rs41282990	A	G	-0.1461	0.0104	0.0318	4.207e-06	291	0.0676303	20.9629
Oxalate (ethanedioate)	rs41292993	T	C	0.1327	0.988	0.0297	7.735e-06	291	0.0641978	19.8259
Oxalate (ethanedioate)	rs41307023	A	G	-0.292	0.0056	0.0416	2.204e-12	291	0.144796	48.931
Oxalate (ethanedioate)	rs4478502	T	G	0.1389	0.9852	0.0295	2.498e-06	291	0.0707914	22.0174
Oxalate (ethanedioate)	rs4765845	A	G	0.0278	0.504	0.0062	7.603e-06	291	0.0646248	19.9669
Oxalate (ethanedioate)	rs4778898	A	T	0.2095	0.9945	0.0456	4.278e-06	291	0.0676292	20.9625
Oxalate (ethanedioate)	rs4785435	T	C	-0.1119	0.0324	0.02	2.25e-08	291	0.0971258	31.0889
Oxalate (ethanedioate)	rs5026455	C	G	-0.1246	0.0185	0.0255	1.04e-06	291	0.0758257	23.7116
Oxalate (ethanedioate)	rs508045	T	C	0.16	0.9838	0.0276	6.839e-09	291	0.10353	33.3754
Oxalate (ethanedioate)	rs56106814	A	G	0.0832	0.9673	0.0176	2.386e-06	291	0.0713174	22.1935
Oxalate (ethanedioate)	rs56366119	T	G	-0.0785	0.0429	0.0141	2.7e-08	291	0.0962612	30.7826
Oxalate (ethanedioate)	rs56956519	A	G	0.0675	0.9399	0.0137	8.861e-07	291	0.0769974	24.1086
Oxalate (ethanedioate)	rs57456011	A	C	-0.0911	0.0349	0.0176	2.433e-07	291	0.0843078	26.6082
Oxalate (ethanedioate)	rs57701953	A	G	-0.066	0.0575	0.0141	2.906e-06	291	0.0700212	21.7598
Oxalate (ethanedioate)	rs58806610	T	G	-0.1595	0.0146	0.0288	3.148e-08	291	0.0953507	30.4608
Oxalate (ethanedioate)	rs59633643	A	G	-0.2202	0.0114	0.0291	3.568e-14	291	0.164417	56.8661
Oxalate (ethanedioate)	rs60110299	T	C	-0.0681	0.0515	0.014	1.114e-06	291	0.075196	23.4987
Oxalate (ethanedioate)	rs6030549	T	C	0.3208	0.9944	0.0422	2.853e-14	291	0.165684	57.3916
Oxalate (ethanedioate)	rs6043822	A	G	-0.0927	0.0376	0.0163	1.222e-08	291	0.100028	32.121
Oxalate (ethanedioate)	rs61760664	C	G	-0.1128	0.0275	0.0197	1.066e-08	291	0.101258	32.5605
Oxalate (ethanedioate)	rs62171043	T	C	0.1135	0.9794	0.0208	4.679e-08	291	0.0928246	29.5713
Oxalate (ethanedioate)	rs62270350	A	C	0.1604	0.9851	0.0308	1.989e-07	291	0.085254	26.9347
Oxalate (ethanedioate)	rs62300902	T	C	-0.1089	0.0266	0.0214	3.387e-07	291	0.0817169	25.7178
Oxalate (ethanedioate)	rs62364184	A	C	-0.0924	0.0312	0.0182	3.671e-07	291	0.0813673	25.598
Oxalate (ethanedioate)	rs62389352	T	C	-0.148	0.0132	0.0299	7.476e-07	291	0.077657	24.3325
Oxalate (ethanedioate)	rs62457237	A	G	0.1186	0.9809	0.0263	6.732e-06	291	0.0653174	20.1959
Oxalate (ethanedioate)	rs6488942	A	C	0.1323	0.9859	0.0282	2.736e-06	291	0.0703175	21.8588
Oxalate (ethanedioate)	rs6774044	T	G	0.2358	0.9944	0.0434	5.492e-08	291	0.0920988	29.3166
Oxalate (ethanedioate)	rs6870162	T	C	0.0811	0.9571	0.0171	2.241e-06	291	0.0717499	22.3385
Oxalate (ethanedioate)	rs7018231	C	G	0.1137	0.9784	0.0257	9.638e-06	291	0.0630219	19.4384
Oxalate (ethanedioate)	rs71323476	T	C	-0.2984	0.0056	0.0418	9.974e-13	291	0.149028	50.6116
Oxalate (ethanedioate)	rs71447921	T	C	-0.2723	0.0056	0.0418	6.911e-11	291	0.127271	42.1451
Oxalate (ethanedioate)	rs71475438	A	G	0.1456	0.989	0.0323	6.391e-06	291	0.0652696	20.1801
Oxalate (ethanedioate)	rs71622956	A	G	0.0779	0.9618	0.0174	7.794e-06	291	0.0644399	19.9059
Oxalate (ethanedioate)	rs71647133	A	G	-0.1053	0.0207	0.0206	3.325e-07	291	0.0823923	25.9494
Oxalate (ethanedioate)	rs72640960	A	C	0.2093	0.9916	0.0372	1.802e-08	291	0.09811	31.4382
Oxalate (ethanedioate)	rs72666816	T	C	0.2484	0.9916	0.0374	3.27e-11	291	0.131634	43.8092
Oxalate (ethanedioate)	rs72669893	A	G	0.1701	0.9782	0.0268	2.072e-10	291	0.121601	40.0077
Oxalate (ethanedioate)	rs72675100	T	C	-0.0564	0.0823	0.0124	5.319e-06	291	0.0663735	20.5456
Oxalate (ethanedioate)	rs72745753	T	C	-0.1722	0.0069	0.0382	6.493e-06	291	0.0652727	20.1811
Oxalate (ethanedioate)	rs72748927	T	C	0.1744	0.9858	0.031	1.857e-08	291	0.0980931	31.4322
Oxalate (ethanedioate)	rs72757383	A	C	0.1418	0.9828	0.0241	4.272e-09	291	0.106318	34.3814
Oxalate (ethanedioate)	rs72771055	C	G	-0.2604	0.0035	0.0539	1.359e-06	291	0.0742514	23.1798
Oxalate (ethanedioate)	rs72791664	C	G	0.1292	0.9862	0.0268	1.48e-06	291	0.0739593	23.0813
Oxalate (ethanedioate)	rs72813807	A	G	-0.0825	0.0405	0.0175	2.423e-06	291	0.0709539	22.0717
Oxalate (ethanedioate)	rs72829504	T	C	-0.1275	0.022	0.0248	2.642e-07	291	0.0832659	26.2495
Oxalate (ethanedioate)	rs72939967	A	G	-0.1073	0.0166	0.0235	4.85e-06	291	0.066853	20.7047
Oxalate (ethanedioate)	rs73043113	A	C	0.0795	0.9501	0.0152	1.81e-07	291	0.085928	27.1676
Oxalate (ethanedioate)	rs73122527	A	C	-0.2295	0.0105	0.0348	4.352e-11	291	0.130023	43.1928
Oxalate (ethanedioate)	rs7317735	T	C	-0.0606	0.0782	0.012	4.043e-07	291	0.080576	25.3272
Oxalate (ethanedioate)	rs73219089	A	G	0.1933	0.9863	0.0287	1.735e-11	291	0.134863	45.051
Oxalate (ethanedioate)	rs73232807	C	G	-0.0787	0.0432	0.0161	9.465e-07	291	0.0758809	23.7303
Oxalate (ethanedioate)	rs73496078	A	G	-0.1794	0.0149	0.0309	6.215e-09	291	0.103809	33.4759
Oxalate (ethanedioate)	rs73555296	T	G	-0.1087	0.0245	0.022	7.835e-07	291	0.0773989	24.2448
Oxalate (ethanedioate)	rs74350377	T	C	-0.1926	0.0094	0.036	8.587e-08	291	0.089551	28.4258
Oxalate (ethanedioate)	rs74550381	T	C	0.0972	0.9736	0.019	3.093e-07	291	0.0825147	25.9914
Oxalate (ethanedioate)	rs74703395	T	G	-0.1241	0.0212	0.0217	1.131e-08	291	0.101035	32.481
Oxalate (ethanedioate)	rs74708602	A	C	-0.212	0.0069	0.0386	3.921e-08	291	0.0939225	29.9573
Oxalate (ethanedioate)	rs74725448	A	G	-0.0638	0.0687	0.0129	7.498e-07	291	0.0775385	24.2922
Oxalate (ethanedioate)	rs74815157	T	G	-0.1508	0.017	0.0302	5.851e-07	291	0.078921	24.7625
Oxalate (ethanedioate)	rs748649	A	T	-0.1355	0.0178	0.0257	1.366e-07	291	0.0871961	27.6069
Oxalate (ethanedioate)	rs74912454	T	C	-0.1007	0.0422	0.0154	6.386e-11	291	0.128111	42.4641
Oxalate (ethanedioate)	rs75013068	A	G	-0.0863	0.0312	0.0181	1.948e-06	291	0.0724609	22.5772
Oxalate (ethanedioate)	rs75016594	A	G	-0.0688	0.0464	0.0144	1.846e-06	291	0.072738	22.6703
Oxalate (ethanedioate)	rs75036967	A	G	-0.2121	0.0116	0.0332	1.668e-10	291	0.123002	40.5331
Oxalate (ethanedioate)	rs75074405	A	G	0.0916	0.9691	0.0178	2.576e-07	291	0.0834126	26.3
Oxalate (ethanedioate)	rs75103862	T	G	0.0588	0.9302	0.0129	5.235e-06	291	0.0666395	20.6338
Oxalate (ethanedioate)	rs7519202	C	G	0.0533	0.9004	0.0108	7.433e-07	291	0.0772335	24.1887
Oxalate (ethanedioate)	rs75408487	T	C	-0.1387	0.0126	0.0303	4.648e-06	291	0.0671703	20.81
Oxalate (ethanedioate)	rs75451917	T	G	-0.1628	0.0178	0.0267	1.098e-09	291	0.113286	36.9225
Oxalate (ethanedioate)	rs75454720	C	G	0.0557	0.9182	0.0125	8.336e-06	291	0.063875	19.7195
Oxalate (ethanedioate)	rs75541230	T	G	0.1621	0.9835	0.0246	4.246e-11	291	0.129838	43.1222
Oxalate (ethanedioate)	rs75562367	A	G	-0.1033	0.0263	0.0205	4.732e-07	291	0.0802542	25.2173
Oxalate (ethanedioate)	rs75578493	A	G	0.0858	0.9687	0.0193	8.628e-06	291	0.0635961	19.6275
Oxalate (ethanedioate)	rs7580907	T	C	0.087	0.9602	0.0172	4.134e-07	291	0.0808149	25.4089
Oxalate (ethanedioate)	rs7586336	A	T	0.0953	0.9708	0.0197	1.267e-06	291	0.0744334	23.2412
Oxalate (ethanedioate)	rs7601405	T	C	0.1557	0.9768	0.027	7.647e-09	291	0.102557	33.0259
Oxalate (ethanedioate)	rs76239564	A	G	0.1249	0.9827	0.0271	3.954e-06	291	0.0680292	21.0956
Oxalate (ethanedioate)	rs76281897	A	G	-0.1222	0.0171	0.0266	4.447e-06	291	0.0676206	20.9596
Oxalate (ethanedioate)	rs76361678	T	C	0.1038	0.9792	0.0214	1.214e-06	291	0.0748013	23.3653
Oxalate (ethanedioate)	rs76536669	T	C	0.0905	0.9659	0.0189	1.668e-06	291	0.073037	22.7708
Oxalate (ethanedioate)	rs76582393	A	C	-0.0833	0.0359	0.0177	2.662e-06	291	0.0707283	21.9962
Oxalate (ethanedioate)	rs76624063	A	G	-0.2552	0.0034	0.0551	3.569e-06	291	0.0686555	21.3041
Oxalate (ethanedioate)	rs7669036	T	G	-0.1543	0.0117	0.031	6.374e-07	291	0.0784569	24.6044
Oxalate (ethanedioate)	rs76694641	T	C	-0.2398	0.0069	0.0371	9.97e-11	291	0.125544	41.4911
Oxalate (ethanedioate)	rs76700223	A	G	-0.1013	0.0295	0.0191	1.095e-07	291	0.0881426	27.9355
Oxalate (ethanedioate)	rs76811994	T	C	-0.1363	0.0196	0.0233	4.735e-09	291	0.105221	33.9848
Oxalate (ethanedioate)	rs76892884	A	T	-0.0645	0.065	0.0132	1.019e-06	291	0.0758283	23.7124
Oxalate (ethanedioate)	rs76957728	A	G	0.1665	0.9891	0.036	3.77e-06	291	0.068474	21.2436
Oxalate (ethanedioate)	rs77081359	C	G	0.2474	0.9946	0.0454	5.167e-08	291	0.0925966	29.4912
Oxalate (ethanedioate)	rs77141816	T	C	-0.1414	0.0134	0.03	2.478e-06	291	0.0709272	22.0628
Oxalate (ethanedioate)	rs77222063	A	G	0.4095	0.9947	0.0436	6.234e-21	291	0.232622	87.6072
Oxalate (ethanedioate)	rs77233746	A	G	0.1343	0.9798	0.0212	2.319e-10	291	0.121194	39.8552
Oxalate (ethanedioate)	rs77266579	A	G	0.3793	0.9951	0.0493	1.455e-14	291	0.16903	58.7864
Oxalate (ethanedioate)	rs77287961	A	G	-0.2648	0.0085	0.0369	7.227e-13	291	0.150358	51.1432
Oxalate (ethanedioate)	rs77358175	A	G	0.2415	0.9849	0.03	8.107e-16	291	0.182131	64.3571
Oxalate (ethanedioate)	rs77459185	A	G	0.1099	0.9701	0.0185	2.718e-09	291	0.108155	35.0475
Oxalate (ethanedioate)	rs77512787	T	C	-0.1842	0.0081	0.039	2.307e-06	291	0.0711999	22.1541
Oxalate (ethanedioate)	rs77533186	T	C	0.1622	0.9863	0.0266	1.1e-09	291	0.113298	36.9269
Oxalate (ethanedioate)	rs77534943	A	C	0.2138	0.9931	0.0376	1.345e-08	291	0.0999978	32.1103
Oxalate (ethanedioate)	rs77566620	A	G	0.2128	0.9879	0.0301	1.52e-12	291	0.146582	49.6381
Oxalate (ethanedioate)	rs77568065	T	C	-0.1726	0.0069	0.0384	6.952e-06	291	0.0649195	20.0643
Oxalate (ethanedioate)	rs77717008	T	C	0.125	0.9862	0.0282	9.361e-06	291	0.0632489	19.5131
Oxalate (ethanedioate)	rs77905678	T	C	-0.193	0.007	0.0381	4.026e-07	291	0.0810347	25.4841
Oxalate (ethanedioate)	rs77920334	A	C	-0.2376	0.0056	0.042	1.528e-08	291	0.0990803	31.7833
Oxalate (ethanedioate)	rs77960839	C	G	0.1026	0.981	0.0222	3.694e-06	291	0.0683808	21.2126
Oxalate (ethanedioate)	rs78164095	C	G	0.1747	0.9809	0.0295	3.291e-09	291	0.107555	34.8295
Oxalate (ethanedioate)	rs78180619	T	C	0.1305	0.9859	0.0283	3.877e-06	291	0.0680967	21.118
Oxalate (ethanedioate)	rs78219477	T	C	0.1834	0.9896	0.0318	8.344e-09	291	0.102577	33.0331
Oxalate (ethanedioate)	rs78233767	A	G	-0.2428	0.0056	0.0435	2.459e-08	291	0.0967063	30.9402
Oxalate (ethanedioate)	rs78241729	A	G	-0.082	0.0316	0.0185	8.766e-06	291	0.0632438	19.5114
Oxalate (ethanedioate)	rs78491345	A	T	0.1734	0.9888	0.0305	1.304e-08	291	0.0999685	32.0999
Oxalate (ethanedioate)	rs78496161	T	C	-0.2169	0.0093	0.0365	2.812e-09	291	0.108218	35.0702
Oxalate (ethanedioate)	rs78921430	A	G	0.1099	0.9745	0.0203	5.81e-08	291	0.0915027	29.1077
Oxalate (ethanedioate)	rs79075631	T	C	-0.1638	0.0109	0.036	5.419e-06	291	0.0664175	20.5602
Oxalate (ethanedioate)	rs79149449	A	G	-0.217	0.0069	0.0383	1.41e-08	291	0.0993535	31.8806
Oxalate (ethanedioate)	rs79191526	T	C	-0.1213	0.0155	0.0264	4.49e-06	291	0.0676401	20.9661
Oxalate (ethanedioate)	rs79210162	T	C	0.1487	0.9792	0.0257	7.067e-09	291	0.103174	33.2476
Oxalate (ethanedioate)	rs7945328	T	C	-0.0697	0.0584	0.0132	1.311e-07	291	0.0874356	27.69
Oxalate (ethanedioate)	rs79539539	T	C	-0.1718	0.0213	0.0286	1.984e-09	291	0.11032	35.836
Oxalate (ethanedioate)	rs79594087	T	C	0.1258	0.9831	0.0248	4.137e-07	291	0.0812395	25.5542
Oxalate (ethanedioate)	rs79597705	A	G	-0.1186	0.0246	0.0191	5.499e-10	291	0.116996	38.292
Oxalate (ethanedioate)	rs79723251	T	C	-0.2693	0.0055	0.0444	1.339e-09	291	0.112231	36.5352
Oxalate (ethanedioate)	rs79821177	A	G	-0.2438	0.009	0.0418	5.512e-09	291	0.104666	33.7847
Oxalate (ethanedioate)	rs79841829	A	G	0.0774	0.9604	0.0173	7.681e-06	291	0.0643585	19.879
Oxalate (ethanedioate)	rs79906897	T	G	0.0715	0.9518	0.0145	7.692e-07	291	0.0771137	24.148
Oxalate (ethanedioate)	rs80018715	A	G	0.1242	0.9781	0.019	5.523e-11	291	0.128038	42.4366
Oxalate (ethanedioate)	rs80144383	T	C	0.0931	0.9679	0.0192	1.265e-06	291	0.0747583	23.3508
Oxalate (ethanedioate)	rs80148899	T	C	-0.2206	0.0056	0.0443	6.168e-07	291	0.0785227	24.6268
Oxalate (ethanedioate)	rs80168047	A	T	0.1569	0.9891	0.0322	1.108e-06	291	0.0754359	23.5797
Oxalate (ethanedioate)	rs80334314	C	G	0.1005	0.9776	0.0199	4.31e-07	291	0.0805834	25.3297
Oxalate (ethanedioate)	rs833835	T	C	0.1001	0.9708	0.0213	2.492e-06	291	0.0705417	21.9338
Oxalate (ethanedioate)	rs932040	A	T	-0.0396	0.1915	0.0082	1.259e-06	291	0.0741973	23.1615
Oxalate (ethanedioate)	rs9325856	A	G	-0.0639	0.073	0.0123	1.969e-07	291	0.0848748	26.8038
Oxalate (ethanedioate)	rs9368744	T	C	-0.1293	0.0173	0.0281	4.038e-06	291	0.0678249	21.0276
Oxalate (ethanedioate)	rs9378340	A	G	-0.1387	0.0178	0.0259	8.299e-08	291	0.0897099	28.4812
Oxalate (ethanedioate)	rs9549842	T	C	0.1029	0.9731	0.0208	7.949e-07	291	0.0775784	24.3057
Oxalate (ethanedioate)	rs9747279	A	G	-0.0753	0.0597	0.0132	1.28e-08	291	0.10058	32.3182
Oxalate (ethanedioate)	rs9831431	T	C	0.0956	0.9796	0.0215	8.811e-06	291	0.0636206	19.6356
Oxalate (ethanedioate)	rs9843159	A	G	-0.2633	0.0056	0.0416	2.505e-10	291	0.121006	39.7851
Oxalate (ethanedioate)	rs9999657	T	C	0.2015	0.9937	0.0425	2.183e-06	291	0.0717074	22.3243
Pseudouridine	rs10963482	A	G	0.035	0.3472	0.0078	6.886e-06	291	0.064714	19.9964
Pseudouridine	rs1122579	T	C	0.0421	0.7546	0.0087	1.326e-06	291	0.0744766	23.2558
Pseudouridine	rs114335025	T	C	0.0626	0.0983	0.0132	2.15e-06	291	0.0717425	22.336
Pseudouridine	rs116235981	C	G	-0.0903	0.9608	0.02	6.18e-06	291	0.0654663	20.2451
Pseudouridine	rs116853722	A	G	-0.1823	0.991	0.0406	7.103e-06	291	0.0647941	20.0229
Pseudouridine	rs118130940	T	C	0.135	0.0158	0.0304	8.914e-06	291	0.0634673	19.5851
Pseudouridine	rs146366672	T	C	0.0961	0.034	0.0206	3.061e-06	291	0.0695821	21.6131
Pseudouridine	rs149297755	T	G	-0.0807	0.9489	0.0178	5.878e-06	291	0.065974	20.4132
Pseudouridine	rs17269015	A	G	0.0528	0.1449	0.0115	4.499e-06	291	0.067547	20.9352
Pseudouridine	rs17545701	T	C	0.0554	0.1204	0.0123	6.088e-06	291	0.0651702	20.1472
Pseudouridine	rs2365052	T	C	-0.0419	0.6235	0.008	1.719e-07	291	0.0861454	27.2429
Pseudouridine	rs2445904	T	C	0.0364	0.3148	0.0081	6.389e-06	291	0.0648934	20.0557
Pseudouridine	rs2512660	C	G	0.0341	0.3851	0.0075	6.264e-06	291	0.0663267	20.5301
Pseudouridine	rs34950927	A	G	-0.047	0.8272	0.01	2.585e-06	291	0.0705548	21.9382
Pseudouridine	rs4237896	A	G	-0.0371	0.527	0.0075	6.887e-07	291	0.0775654	24.3013
Pseudouridine	rs55774621	T	C	-0.0367	0.4448	0.0075	1.141e-06	291	0.0760283	23.7801
Pseudouridine	rs7326053	T	C	-0.0735	0.0557	0.0165	8.531e-06	291	0.063836	19.7066
Pseudouridine	rs900359	C	G	-0.037	0.3429	0.0075	9.04e-07	291	0.07718	24.1705
Pyridoxal	rs10100688	A	G	-0.2074	0.136	0.0466	8.722e-06	291	0.0637314	19.6721
Pyridoxal	rs10828962	A	C	0.2046	0.7849	0.0399	3.028e-07	291	0.0828711	26.1138
Pyridoxal	rs111787648	A	G	-0.3686	0.0448	0.0799	4.001e-06	291	0.0681506	21.136
Pyridoxal	rs113742714	C	G	-0.3287	0.0582	0.0694	2.205e-06	291	0.0715709	22.2785
Pyridoxal	rs115540604	A	G	0.7014	0.9854	0.1359	2.444e-07	291	0.0838612	26.4544
Pyridoxal	rs116263144	A	C	0.2784	0.9269	0.0615	6.028e-06	291	0.0657872	20.3513
Pyridoxal	rs11703406	T	C	-0.5515	0.019	0.118	2.943e-06	291	0.0698232	21.6936
Pyridoxal	rs117123474	A	G	-0.8121	0.0117	0.1629	6.211e-07	291	0.078685	24.6821
Pyridoxal	rs117259852	T	C	-0.5365	0.0232	0.1105	1.212e-06	291	0.0749365	23.411
Pyridoxal	rs12569867	A	G	0.3648	0.9607	0.0798	4.79e-06	291	0.0670026	20.7543
Pyridoxal	rs13434647	A	G	0.1548	0.6227	0.0335	3.714e-06	291	0.0683608	21.2059
Pyridoxal	rs137987794	T	G	-0.564	0.0187	0.1244	5.784e-06	291	0.0659755	20.4137
Pyridoxal	rs141889404	A	C	0.451	0.9695	0.0981	4.296e-06	291	0.0677129	20.9904
Pyridoxal	rs147658268	A	G	0.6266	0.9846	0.1329	2.43e-06	291	0.0709689	22.0768
Pyridoxal	rs1497811	C	G	0.4906	0.9781	0.1107	9.366e-06	291	0.0632268	19.5058
Pyridoxal	rs151284424	T	C	-0.724	0.012	0.1509	1.594e-06	291	0.0733064	22.8614
Pyridoxal	rs16215	T	C	0.4378	0.9696	0.0961	5.164e-06	291	0.0665721	20.6115
Pyridoxal	rs17210922	T	C	0.463	0.9598	0.1019	5.508e-06	291	0.0662451	20.503
Pyridoxal	rs178475	C	G	-0.2134	0.1302	0.0473	6.322e-06	291	0.0653749	20.2149
Pyridoxal	rs1837963	A	G	0.3103	0.9372	0.0658	2.456e-06	291	0.0709964	22.086
Pyridoxal	rs2253055	A	G	-0.189	0.2191	0.0398	2.051e-06	291	0.07192	22.3956
Pyridoxal	rs2370795	C	G	-0.3213	0.0693	0.0667	1.479e-06	291	0.0738512	23.0449
Pyridoxal	rs2550359	T	C	0.1918	0.8086	0.043	8.113e-06	291	0.0639949	19.759
Pyridoxal	rs28688724	T	C	-0.3202	0.0583	0.0723	9.328e-06	291	0.0631459	19.4792
Pyridoxal	rs34436319	T	C	0.3511	0.953	0.0762	4.067e-06	291	0.067995	21.0842
Pyridoxal	rs34933051	A	G	0.4971	0.9686	0.0972	3.107e-07	291	0.0824676	25.9753
Pyridoxal	rs4147848	T	G	-0.1741	0.2578	0.038	4.569e-06	291	0.0672804	20.8466
Pyridoxal	rs4296389	T	C	-0.1663	0.2448	0.0358	3.478e-06	291	0.0690334	21.4301
Pyridoxal	rs55678322	T	C	-0.2131	0.1235	0.0468	5.303e-06	291	0.0665107	20.5911
Pyridoxal	rs56401113	A	G	0.2728	0.917	0.0537	3.842e-07	291	0.0814601	25.6298
Pyridoxal	rs60764921	T	G	-0.3629	0.0495	0.075	1.319e-06	291	0.0744649	23.2518
Pyridoxal	rs6084706	A	G	0.1768	0.2937	0.0349	4.095e-07	291	0.0810431	25.487
Pyridoxal	rs62096619	T	C	0.1782	0.7584	0.0384	3.575e-06	291	0.0689055	21.3874
Pyridoxal	rs72730826	A	T	0.3414	0.9437	0.0739	3.863e-06	291	0.0683294	21.1955
Pyridoxal	rs72850402	T	C	0.7344	0.9876	0.1599	4.351e-06	291	0.06759	20.9495
Pyridoxal	rs73114447	A	G	-0.7221	0.0116	0.1559	3.638e-06	291	0.0686621	21.3063
Pyridoxal	rs73699775	T	C	-0.3423	0.068	0.065	1.388e-07	291	0.0870083	27.5418
Pyridoxal	rs73903086	T	C	-0.2133	0.1427	0.046	3.455e-06	291	0.0688041	21.3536
Pyridoxal	rs76473815	A	C	-0.2359	0.1188	0.053	8.623e-06	291	0.0637394	19.6747
Pyridoxal	rs78847809	A	T	0.597	0.983	0.1295	4.013e-06	291	0.0680618	21.1064
Pyridoxal	rs79573063	T	C	0.5672	0.9813	0.1221	3.379e-06	291	0.0690368	21.4312
Pyridoxal	rs80204403	C	G	0.4836	0.9674	0.0959	4.658e-07	291	0.0803635	25.2546
Pyridoxal	rs9308911	C	G	-0.5858	0.0299	0.1019	8.842e-09	291	0.101986	32.8213
Pyridoxal	rs9928156	A	C	-0.1844	0.7759	0.0409	6.451e-06	291	0.0652917	20.1874
Spermidine	rs10095557	A	G	0.463	0.9701	0.1046	9.549e-06	291	0.0630822	19.4582
Spermidine	rs11161304	A	G	0.1462	0.5504	0.0323	6.13e-06	291	0.0657732	20.3467
Spermidine	rs112758916	A	T	0.19	0.8122	0.0426	8.341e-06	291	0.063985	19.7557
Spermidine	rs116650349	T	C	-0.5182	0.0227	0.1168	9.102e-06	291	0.0633564	19.5485
Spermidine	rs117918491	A	C	0.6425	0.9877	0.1439	8.025e-06	291	0.0641142	19.7984
Spermidine	rs118068566	T	C	-0.5996	0.0184	0.1311	4.815e-06	291	0.0670622	20.7741
Spermidine	rs12819110	T	G	-0.5059	0.0217	0.1141	9.211e-06	291	0.0632811	19.5237
Spermidine	rs12825850	T	C	0.2298	0.8459	0.0441	1.891e-07	291	0.0853466	26.9667
Spermidine	rs1368623	T	G	0.1972	0.175	0.044	7.38e-06	291	0.0645694	19.9486
Spermidine	rs139089869	T	G	-0.6883	0.0121	0.1469	2.789e-06	291	0.0701506	21.803
Spermidine	rs141354610	A	G	0.3246	0.9218	0.0612	1.12e-07	291	0.0881504	27.9382
Spermidine	rs142681304	C	G	0.5743	0.9776	0.1072	8.517e-08	291	0.0897728	28.5032
Spermidine	rs146372531	A	G	-0.4162	0.0277	0.0919	5.916e-06	291	0.0658416	20.3694
Spermidine	rs150584441	T	C	-0.7627	0.0089	0.172	9.261e-06	291	0.0632938	19.5279
Spermidine	rs17036811	T	C	0.3847	0.9591	0.0808	1.901e-06	291	0.0722688	22.5126
Spermidine	rs17332100	T	C	0.1838	0.7807	0.0376	1.025e-06	291	0.0758838	23.7312
Spermidine	rs1872535	A	G	-0.1681	0.2128	0.0373	6.534e-06	291	0.0652415	20.1708
Spermidine	rs1874061	T	C	0.4914	0.9776	0.1078	5.165e-06	291	0.0666477	20.6366
Spermidine	rs4916213	T	C	0.1467	0.423	0.0327	7.193e-06	291	0.0646886	19.988
Spermidine	rs55892636	T	C	-0.2178	0.1384	0.046	2.211e-06	291	0.071528	22.2641
Spermidine	rs6051857	A	G	0.2183	0.1276	0.0492	8.961e-06	291	0.0633657	19.5516
Spermidine	rs6664703	C	G	-0.1468	0.6108	0.0327	7.38e-06	291	0.0647711	20.0153
Spermidine	rs7111759	T	C	0.4065	0.9625	0.0863	2.494e-06	291	0.0708428	22.0346
Spermidine	rs7113033	A	G	0.1623	0.588	0.0337	1.428e-06	291	0.0738209	23.0347
Spermidine	rs7128680	T	C	-0.2128	0.1119	0.0474	7.257e-06	291	0.0647753	20.0167
Spermidine	rs74390061	A	G	0.4162	0.9594	0.0831	5.424e-07	291	0.0793595	24.9119
Spermidine	rs747762	T	C	-0.2184	0.1289	0.0484	6.523e-06	291	0.0653957	20.2218
Spermidine	rs74868622	C	G	0.7538	0.991	0.1688	7.929e-06	291	0.064134	19.8049
Spermidine	rs76521787	T	C	-0.5859	0.0156	0.1298	6.404e-06	291	0.0654356	20.235
Spermidine	rs7740263	A	G	-0.1397	0.516	0.0311	7.172e-06	291	0.0648431	20.039
Spermidine	rs77551695	C	G	0.3463	0.9482	0.0783	9.864e-06	291	0.0629847	19.4261
Spermidine	rs78371360	T	C	-0.334	0.0504	0.0752	8.968e-06	291	0.0634861	19.5912
Spermidine	rs78379154	T	G	0.5664	0.9733	0.1251	5.98e-06	291	0.0658075	20.3581
Spermidine	rs78473397	T	C	-0.3368	0.0484	0.0757	8.602e-06	291	0.0636911	19.6588
Spermidine	rs915046	A	G	0.1557	0.6391	0.0351	9.332e-06	291	0.0633364	19.5419
Spermidine	rs9296391	A	G	-0.2347	0.1512	0.0457	2.849e-07	291	0.0831038	26.1938
Spermidine	rs9829165	A	G	-0.5486	0.0171	0.1242	9.949e-06	291	0.0628336	19.3764
X-12007	rs10950855	T	C	0.7464	0.9781	0.1359	3.99e-08	291	0.0939239	29.9578
X-12007	rs11097990	T	C	0.3028	0.9118	0.0682	8.965e-06	291	0.0634431	19.5771
X-12007	rs111794723	A	G	-0.5052	0.0359	0.1061	1.902e-06	291	0.0722803	22.5165
X-12007	rs113105075	T	C	-0.628	0.0205	0.1406	7.951e-06	291	0.064159	19.8131
X-12007	rs113534623	A	G	0.7847	0.9845	0.164	1.721e-06	291	0.0729351	22.7365
X-12007	rs116213022	T	C	-0.9135	0.017	0.1652	3.217e-08	291	0.095085	30.367
X-12007	rs116615015	T	C	-0.6009	0.0258	0.1152	1.817e-07	291	0.0855043	27.0212
X-12007	rs11712949	A	T	-0.1898	0.3187	0.0427	8.8e-06	291	0.0635792	19.6219
X-12007	rs11733734	T	G	0.2839	0.8828	0.0638	8.6e-06	291	0.0637099	19.665
X-12007	rs117479174	T	C	0.7254	0.9846	0.1634	9.026e-06	291	0.0634305	19.5729
[truncated: 485 more rows]

## Sheet: Table S5
Table S5. MR result of 338 CSF metabolites on CP.
[truncated: 111 more rows]

## Sheet: Table S6
Table S6. Result of heterogeneity and MR-PRESSO test.
[truncated: 92 more rows]

[truncated: 5 more sheets: Table S7, Table S8, Table S9, Table S10, Table S11]
